# Supplementary material for: WILDbase: towards a common database to improve wildlife disease surveillance in Europe
Source: Euro Surveill. 2024 Jun 20;29(25):2300617. doi: 10.2807/1560-7917.ES.2024.29.25.2300617 (PMC11191416; doi:10.2807/1560-7917.ES.2024.29.25.2300617)
Supplement: Supplement1 [file 23-00617_MAAS_Supplement1.xlsx]

## Sheet: Dataset manual
This file contains all articles that contain data about zoonotic pathogens tested in wild urban mammals from European countries, which can also be found in WILDbase (https://wildbase.org)
This supplementary material is hosted by Eurosurveillance as supporting information alongside the article ‘WILDbase: towards a common database to improve wildlife disease surveillance in Europe’, on behalf of the authors, who remain responsible for the accuracy and appropriateness of the content. The same standards for ethics, copyright, attributions and permissions as for the article apply. Supp…
Included animal species:
Rattus norvegicus	Brown rat
Mus musculus	House mouse
Apodemus sylvaticus	Wood mouse
Microtis arvalis	Common vole
Sciurus vulgaris	Red squirrel
Oryctolagus cuniculus	European rabbit
Erinaceus europaeus	European hedgehog
Talpa europaea	European mole
Martes foina	Stone marten
Vulpes vulpes	Red fox
Explanation per column:
Order	Reference	Year of publication	Year(s) of data collection	Country	Habitat type	Number of animals tested	Pathogen tested	Pathogen group	Number of positives	Percentage positives	Material(s) tested	Diagnostic test method	Species
Just to arrange the order of articles	Article reference	Year of publication	Year(s) in which the data was collected	Country in which the data was collected	Habitat type where the data was collected. Either urban, rural, nature, agriculture, other, mixed (>1 type) or unspecified	Number of animals tested	Name of the tested pathogen	Pathogen group, either bacteria, viruses, helminths, protozoa or fungi	Number of animals that tested positive	Percentage of positive animals. For very low sample sizes (n < 10) no percentage is displayed	Type of material used to test for the specific pathogen	Type of diagnostic test method used. Can be genomic (e.g., (q)PCR), immunological/serological, culturing, microscopic, macroscopic, other or unspecified	See above
Per study, one row per tested pathogen is marked green, which are the ones used for the review database. In case of multiple habitat types or multiple materials tested, the green rows indicate the average prevalence per tested pathogen per study.

## Sheet: Database
Order	Reference	Year of publication	Year(s) of data collection	Country	Habitat type	Number of animals tested	Pathogen tested	Pathogen group	Number of positives	Percentage positives	Material(s) tested	Diagnostic test method	species
1	Szewczyk, T., Werszko, J., Slivinska, K., Laskowski, Z., & Karbowiak, G. (2021). Molecular detection of Bartonella spp. in rodents in chernobyl exclusion zone, Ukraine. Acta Parasitologica, 66, 222-227.	2021	2017	Ukraine _x000D_	nature	1	Bartonella spp.	bacteria	0	0	spleen	genomic	Wood mouse, Apodemus sylvaticus
2	Fernández-Escobar, M., Millán, J., Chirife, A. D., Ortega-Mora, L. M., & Calero-Bernal, R. (2020). Molecular survey for cyst-forming coccidia (Toxoplasma gondii, Neospora caninum, Sarcocystis spp.) in Mediterranean periurban micromammals. Parasitology Research, 119, 2679-2686.	2020	2012-2013	Spain	urban	265	Toxoplasma gondii	protozoa	0	0	brain and heart	genomic	Wood mouse, Apodemus sylvaticus
3	Fernández-Escobar, M., Millán, J., Chirife, A. D., Ortega-Mora, L. M., & Calero-Bernal, R. (2020). Molecular survey for cyst-forming coccidia (Toxoplasma gondii, Neospora caninum, Sarcocystis spp.) in Mediterranean periurban micromammals. Parasitology Research, 119, 2679-2686.	2020	2012-2013	Spain	urban	265	Toxoplasma gondii	protozoa	0	0	brain	genomic	Wood mouse, Apodemus sylvaticus
4	Fernández-Escobar, M., Millán, J., Chirife, A. D., Ortega-Mora, L. M., & Calero-Bernal, R. (2020). Molecular survey for cyst-forming coccidia (Toxoplasma gondii, Neospora caninum, Sarcocystis spp.) in Mediterranean periurban micromammals. Parasitology Research, 119, 2679-2686.	2020	2012-2013	Spain	urban	265	Toxoplasma gondii	protozoa	0	0	heart	genomic	Wood mouse, Apodemus sylvaticus
5	Fernández-Escobar, M., Millán, J., Chirife, A. D., Ortega-Mora, L. M., & Calero-Bernal, R. (2020). Molecular survey for cyst-forming coccidia (Toxoplasma gondii, Neospora caninum, Sarcocystis spp.) in Mediterranean periurban micromammals. Parasitology Research, 119, 2679-2686.	2020	2012-2013	Spain	urban	265	Sarcocystis spp.	protozoa	0	0	brain and heart	genomic	Wood mouse, Apodemus sylvaticus
6	Fernández-Escobar, M., Millán, J., Chirife, A. D., Ortega-Mora, L. M., & Calero-Bernal, R. (2020). Molecular survey for cyst-forming coccidia (Toxoplasma gondii, Neospora caninum, Sarcocystis spp.) in Mediterranean periurban micromammals. Parasitology Research, 119, 2679-2686.	2020	2012-2013	Spain	urban	265	Sarcocystis spp.	protozoa	0	0	brain	genomic	Wood mouse, Apodemus sylvaticus
7	Fernández-Escobar, M., Millán, J., Chirife, A. D., Ortega-Mora, L. M., & Calero-Bernal, R. (2020). Molecular survey for cyst-forming coccidia (Toxoplasma gondii, Neospora caninum, Sarcocystis spp.) in Mediterranean periurban micromammals. Parasitology Research, 119, 2679-2686.	2020	2012-2013	Spain	urban	265	Sarcocystis spp.	protozoa	0	0	heart	genomic	Wood mouse, Apodemus sylvaticus
8	Binder, F., Ryll, R., Drewes, S., Jagdmann, S., Reil, D., Hiltbrunner, M., ... & Ulrich, R. G. (2020). Spatial and temporal evolutionary patterns in Puumala orthohantavirus (PUUV) S segment. Pathogens, 9(7), 548.	2020	2010-2014	Germany	nature	68	Puumala orthohantavirus	virus	0	0	chest cavity lavage samples	immunologic	Wood mouse, Apodemus sylvaticus
9	Izquierdo-Rodriguez, E., Fernandez-Alvarez, A., Martin-Carrillo, N., Marchand, B., Feliu, C., Miquel, J., ... & Quilichini, Y. (2020). Pathogenic Leptospira species in rodents from Corsica (France). PLoS One, 15(6), e0233776.	2020	2016	France	nature	13	Leptospira spp	bacteria	1	7.7	bladders containing urine	genomic	Wood mouse, Apodemus sylvaticus
10	Bártová, E., Kučerová, H. L., Žákovská, A., Budíková, M., & Nejezchlebová, H. (2020). Coxiella burnetii and Francisella tularensis in wild small mammals from the Czech Republic. Ticks and tick-borne diseases, 11(2), 101350.	2020	2012-2015	Czech Republic	nature	48	Coxiella burnetii	bacteria	2	4	blood (serum) or heart	immunologic	Wood mouse, Apodemus sylvaticus
11	Bártová, E., Kučerová, H. L., Žákovská, A., Budíková, M., & Nejezchlebová, H. (2020). Coxiella burnetii and Francisella tularensis in wild small mammals from the Czech Republic. Ticks and tick-borne diseases, 11(2), 101350.	2020	2012-2015	Czech Republic	nature	48	Francisella tularensis	bacteria	1	2	blood (serum) or heart	immunologic	Wood mouse, Apodemus sylvaticus
12	Stuart, P., Paredis, L., Henttonen, H., Lawton, C., Torres, C. A. O., & Holland, C. V. (2020). The hidden faces of a biological invasion: parasite dynamics of invaders and natives. International Journal for Parasitology, 50(2), 111-123.	2020	2016	Ireland	nature	512	Hymenolepis spp	helminths	138	26,9	Small intestine	microscopic	Wood mouse, Apodemus sylvaticus
13	Stuart, P., Paredis, L., Henttonen, H., Lawton, C., Torres, C. A. O., & Holland, C. V. (2020). The hidden faces of a biological invasion: parasite dynamics of invaders and natives. International Journal for Parasitology, 50(2), 111-123.	2020	2016	Ireland	nature	512	Taenia martis	helminths	18	3,5	body cavity	microscopic	Wood mouse, Apodemus sylvaticus
14	Stuart, P., Paredis, L., Henttonen, H., Lawton, C., Torres, C. A. O., & Holland, C. V. (2020). The hidden faces of a biological invasion: parasite dynamics of invaders and natives. International Journal for Parasitology, 50(2), 111-123.	2020	2016	Ireland	nature	512	Taenia taeniaeformis	helminths	56	10,9	liver	microscopic	Wood mouse, Apodemus sylvaticus
15	Hofmeester, T. R., Bügel, E. J., Hendrikx, B., Maas, M., Franssen, F. F., Sprong, H., & Matson, K. D. (2019). Parasite load and site-specific parasite pressure as determinants of immune indices in two sympatric rodent species. Animals, 9(12), 1015.	2019	2016	The Netherlands	nature	26	Borrelia burgdorferi s.l.	bacteria	1	4	blood, kidney, liver, spleen, and lung and some ear tissue	genomic	Wood mouse, Apodemus sylvaticus
16	Hofmeester, T. R., Bügel, E. J., Hendrikx, B., Maas, M., Franssen, F. F., Sprong, H., & Matson, K. D. (2019). Parasite load and site-specific parasite pressure as determinants of immune indices in two sympatric rodent species. Animals, 9(12), 1015.	2019	2016	The Netherlands	nature	26	Borrelia miyamotoi	bacteria	6	23	blood, kidney, liver, spleen, and lung and some ear tissue	genomic	Wood mouse, Apodemus sylvaticus
17	Hofmeester, T. R., Bügel, E. J., Hendrikx, B., Maas, M., Franssen, F. F., Sprong, H., & Matson, K. D. (2019). Parasite load and site-specific parasite pressure as determinants of immune indices in two sympatric rodent species. Animals, 9(12), 1015.	2019	2016	The Netherlands	nature	26	Anaplasma phagocytophilum	bacteria	0	0	blood, kidney, liver, spleen, and lung and some ear tissue	genomic	Wood mouse, Apodemus sylvaticus
18	Hofmeester, T. R., Bügel, E. J., Hendrikx, B., Maas, M., Franssen, F. F., Sprong, H., & Matson, K. D. (2019). Parasite load and site-specific parasite pressure as determinants of immune indices in two sympatric rodent species. Animals, 9(12), 1015.	2019	2016	The Netherlands	nature	26	Neoehrlichia mikurensis	bacteria	3	12	blood, kidney, liver, spleen, and lung and some ear tissue	genomic	Wood mouse, Apodemus sylvaticus
19	Hofmeester, T. R., Bügel, E. J., Hendrikx, B., Maas, M., Franssen, F. F., Sprong, H., & Matson, K. D. (2019). Parasite load and site-specific parasite pressure as determinants of immune indices in two sympatric rodent species. Animals, 9(12), 1015.	2019	2016	The Netherlands	nature	26	Rickettsia spp.	bacteria	0	0	blood, kidney, liver, spleen, and lung and some ear tissue	genomic	Wood mouse, Apodemus sylvaticus
20	Hofmeester, T. R., Bügel, E. J., Hendrikx, B., Maas, M., Franssen, F. F., Sprong, H., & Matson, K. D. (2019). Parasite load and site-specific parasite pressure as determinants of immune indices in two sympatric rodent species. Animals, 9(12), 1015.	2019	2016	The Netherlands	nature	26	Leptospira spp	bacteria	0	0	blood, kidney, liver, spleen, and lung and some ear tissue	genomic	Wood mouse, Apodemus sylvaticus
21	Hofmeester, T. R., Bügel, E. J., Hendrikx, B., Maas, M., Franssen, F. F., Sprong, H., & Matson, K. D. (2019). Parasite load and site-specific parasite pressure as determinants of immune indices in two sympatric rodent species. Animals, 9(12), 1015.	2019	2016	The Netherlands	nature	26	Bartonella grahamii	bacteria	1	4	blood, kidney, liver, spleen, and lung and some ear tissue	genomic	Wood mouse, Apodemus sylvaticus
22	Hofmeester, T. R., Bügel, E. J., Hendrikx, B., Maas, M., Franssen, F. F., Sprong, H., & Matson, K. D. (2019). Parasite load and site-specific parasite pressure as determinants of immune indices in two sympatric rodent species. Animals, 9(12), 1015.	2019	2016	The Netherlands	nature	26	Tick-borne encephalitis virus	virus	0	0	blood, kidney, liver, spleen, and lung and some ear tissue	genomic	Wood mouse, Apodemus sylvaticus
23	Hofmeester, T. R., Bügel, E. J., Hendrikx, B., Maas, M., Franssen, F. F., Sprong, H., & Matson, K. D. (2019). Parasite load and site-specific parasite pressure as determinants of immune indices in two sympatric rodent species. Animals, 9(12), 1015.	2019	2016	The Netherlands	nature	26	Spiroplasma ixodetes	bacteria	0	0	blood, kidney, liver, spleen, and lung and some ear tissue	genomic	Wood mouse, Apodemus sylvaticus
24	Hofmeester, T. R., Bügel, E. J., Hendrikx, B., Maas, M., Franssen, F. F., Sprong, H., & Matson, K. D. (2019). Parasite load and site-specific parasite pressure as determinants of immune indices in two sympatric rodent species. Animals, 9(12), 1015.	2019	2016	The Netherlands	nature	26	Eyach coltivirus	virus	0	0	blood, kidney, liver, spleen, and lung and some ear tissue	genomic	Wood mouse, Apodemus sylvaticus
25	Hofmeester, T. R., Bügel, E. J., Hendrikx, B., Maas, M., Franssen, F. F., Sprong, H., & Matson, K. D. (2019). Parasite load and site-specific parasite pressure as determinants of immune indices in two sympatric rodent species. Animals, 9(12), 1015.	2019	2016	The Netherlands	nature	26	Puumala orthohantavirus	virus	0	0	blood, kidney, liver, spleen, and lung and some ear tissue	genomic	Wood mouse, Apodemus sylvaticus
26	Hofmeester, T. R., Bügel, E. J., Hendrikx, B., Maas, M., Franssen, F. F., Sprong, H., & Matson, K. D. (2019). Parasite load and site-specific parasite pressure as determinants of immune indices in two sympatric rodent species. Animals, 9(12), 1015.	2019	2016	The Netherlands	nature	26	Tula orthohantavirus	virus	0	0	blood, kidney, liver, spleen, and lung and some ear tissue	genomic	Wood mouse, Apodemus sylvaticus
27	Hofmeester, T. R., Bügel, E. J., Hendrikx, B., Maas, M., Franssen, F. F., Sprong, H., & Matson, K. D. (2019). Parasite load and site-specific parasite pressure as determinants of immune indices in two sympatric rodent species. Animals, 9(12), 1015.	2019	2016	The Netherlands	nature	26	Hymenolepis diminuta	helminths	0	0	intestines and stomach	microscopic	Wood mouse, Apodemus sylvaticus
28	Krijger, I. M., Meerburg, B. G., Harmanus, C., & Burt, S. A. (2019). Clostridium difficile in wild rodents and insectivores in the Netherlands. Letters in applied microbiology, 69(1), 35-40.	2019	2016-2017	The Netherlands	agriculture	19	Clostridium difficile	bacteria	1	5.3	gut content	culturing	Wood mouse, Apodemus sylvaticus
29	Čondlová, Š., Horčičková, M., Havrdová, N., Sak, B., Hlásková, L., Perec-Matysiak, A., ... & Kváč, M. (2019). Diversity of Cryptosporidium spp. in Apodemus spp. in Europe. European Journal of Protistology, 69, 1-13.	2019	2016-2017	Austria	unspecified	3	Cryptosporidium spp	protozoa	0	0	faecal samples	genomic	Wood mouse, Apodemus sylvaticus
30	Čondlová, Š., Horčičková, M., Havrdová, N., Sak, B., Hlásková, L., Perec-Matysiak, A., ... & Kváč, M. (2019). Diversity of Cryptosporidium spp. in Apodemus spp. in Europe. European Journal of Protistology, 69, 1-13.	2019	2016-2017	Bulgaria	unspecified	2	Cryptosporidium spp	protozoa	0	0	faecal samples	genomic	Wood mouse, Apodemus sylvaticus
31	Čondlová, Š., Horčičková, M., Havrdová, N., Sak, B., Hlásková, L., Perec-Matysiak, A., ... & Kváč, M. (2019). Diversity of Cryptosporidium spp. in Apodemus spp. in Europe. European Journal of Protistology, 69, 1-13.	2019	2016-2017	Romania	unspecified	1	Cryptosporidium spp	protozoa	0	0	faecal samples	genomic	Wood mouse, Apodemus sylvaticus
32	Markovych, O., Tymchyk, V., & Kolesnikova, I. (2019). Leptospirosis in Zakarpattia Oblast (2005–2015). Vector-Borne and Zoonotic Diseases, 19(5), 333-340.	2019	2005-2015	Ukraine _x000D_	mixed	249	Leptospira spp	bacteria	20	8,0	blood from heart cavity	immunologic	Wood mouse, Apodemus sylvaticus
33	Mysterud, A., Stigum, V. M., Linløkken, H., Herland, A., & Viljugrein, H. (2019). How general are generalist parasites? The small mammal part of the Lyme disease transmission cycle in two ecosystems in northern Europe. Oecologia, 190, 115-126.	2019	2014-2016	Norway	mixed	172	Borrelia burgdorferi s.l.	bacteria	33	19.2	ear	genomic	Wood mouse, Apodemus sylvaticus
34	Kurucz, K., Hederics, D., Bali, D., Kemenesi, G., Horváth, G., & Jakab, F. (2019). Hepatitis E virus in Common voles (Microtus arvalis) from an urban environment, Hungary: Discovery of a Cricetidae‐specific genotype of Orthohepevirus C. Zoonoses and public health, 66(2), 259-263.	2019	2016	Hungary	mixed	29	Hepatitis E virus	virus	0	0	liver	genomic	Wood mouse, Apodemus sylvaticus
35	Jeske, K., Tomaso, H., Imholt, C., Schulz, J., Beerli, O., Suchomel, J., ... & Ulrich, R. G. (2019). Detection of Francisella tularensis in three vole species in Central Europe. Transboundary and emerging diseases, 66(2), 1029-1032.	2019	2014	Germany	nature	6	Francisella tularensis	bacteria	0	0	spleen	genomic	Wood mouse, Apodemus sylvaticus
36	Burt, S. A., Meijer, K., Burggraaff, P., Kamerich, W. S., & Harmanus, C. (2018). Wild mice in and around the city of Utrecht, the Netherlands, are carriers of Clostridium difficile but not ESBL‐producing Enterobacteriaceae, Salmonella spp. or MRSA. Letters in applied microbiology, 67(5), 513-519.	2018	2014-2016	The Netherlands	urban	22	MRSA	bacteria	0	0	buccal swab	culturing	Wood mouse, Apodemus sylvaticus
37	Burt, S. A., Meijer, K., Burggraaff, P., Kamerich, W. S., & Harmanus, C. (2018). Wild mice in and around the city of Utrecht, the Netherlands, are carriers of Clostridium difficile but not ESBL‐producing Enterobacteriaceae, Salmonella spp. or MRSA. Letters in applied microbiology, 67(5), 513-519.	2018	2014-2016	The Netherlands	urban	13	Clostridium difficile	bacteria	2	15,4	faecal samples	culturing	Wood mouse, Apodemus sylvaticus
38	Burt, S. A., Meijer, K., Burggraaff, P., Kamerich, W. S., & Harmanus, C. (2018). Wild mice in and around the city of Utrecht, the Netherlands, are carriers of Clostridium difficile but not ESBL‐producing Enterobacteriaceae, Salmonella spp. or MRSA. Letters in applied microbiology, 67(5), 513-519.	2018	2014-2016	The Netherlands	urban	22	Salmonella spp.	bacteria	0	0	faecal samples	culturing	Wood mouse, Apodemus sylvaticus
39	Millán, J. (2018). Molecular investigation of vector-borne parasites in wild micromammals, Barcelona (Spain). Parasitology research, 117(9), 3015-3018.	2018	2011	Spain	urban	113	Leishmania infantum	protozoa	0	0	blood or spleen	genomic	Wood mouse, Apodemus sylvaticus
40	Risueño, J., Ortuño, M., Pérez-Cutillas, P., Goyena, E., Maia, C., Cortes, S., ... & Berriatua, E. (2018). Epidemiological and genetic studies suggest a common Leishmania infantum transmission cycle in wildlife, dogs and humans associated to vector abundance in Southeast Spain. Veterinary Parasitology, 259, 61-67.	2018	2013-2015	Spain	unspecified	16	Leishmania infantum	protozoa	3	19	skin, spleen, liver and lymph node	genomic	Wood mouse, Apodemus sylvaticus
41	Mrochen, D. M., Schulz, D., Fischer, S., Jeske, K., El Gohary, H., Reil, D., ... & Holtfreter, S. (2018). Wild rodents and shrews are natural hosts of Staphylococcus aureus. International Journal of Medical Microbiology, 308(6), 590-597.	2018	2012-2015	Germany	unspecified	4	Staphylococcus aureus	bacteria	0	0	nose	genomic	Wood mouse, Apodemus sylvaticus
42	Gryczyńska, A., Gortat, T., & Kowalec, M. (2018). Urban rodent reservoirs of Borrelia spp. in Warsaw, Poland. Epidemiology & Infection, 146(5), 589-593.	2018	2011	Poland	mixed	11	Borrelia spp.	bacteria	0	0	blood	genomic	Wood mouse, Apodemus sylvaticus
43	Gryczyńska, A., Gortat, T., & Kowalec, M. (2018). Urban rodent reservoirs of Borrelia spp. in Warsaw, Poland. Epidemiology & Infection, 146(5), 589-593.	2018	2011	Poland	urban	2	Borrelia spp.	bacteria	0	0	blood	genomic	Wood mouse, Apodemus sylvaticus
44	Gryczyńska, A., Gortat, T., & Kowalec, M. (2018). Urban rodent reservoirs of Borrelia spp. in Warsaw, Poland. Epidemiology & Infection, 146(5), 589-593.	2018	2011	Poland	nature	9	Borrelia spp.	bacteria	0	0	blood	genomic	Wood mouse, Apodemus sylvaticus
45	Fischer, S., Mayer-Scholl, A., Imholt, C., Spierling, N. G., Heuser, E., Schmidt, S., ... & Ulrich, R. G. (2018). Leptospira genomospecies and sequence type prevalence in small mammal populations in Germany. Vector-Borne and Zoonotic Diseases, 18(4), 188-199.	2018	2010-2014	Germany	nature	105	Leptospira interrogans	bacteria	9	8.6	kidney	genomic	Wood mouse, Apodemus sylvaticus
46	Kurucz, K., Madai, M., Bali, D., Hederics, D., Horváth, G., Kemenesi, G., & Jakab, F. (2018). Parallel survey of two widespread renal syndrome-causing zoonoses: Leptospira spp. and hantavirus in urban environment, Hungary. Vector-borne and zoonotic diseases, 18(4), 200-205.	2018	2016	Hungary	urban	29	Orthohantavirus spp	virus	0	0	lung	genomic	Wood mouse, Apodemus sylvaticus
47	Kurucz, K., Madai, M., Bali, D., Hederics, D., Horváth, G., Kemenesi, G., & Jakab, F. (2018). Parallel survey of two widespread renal syndrome-causing zoonoses: Leptospira spp. and hantavirus in urban environment, Hungary. Vector-borne and zoonotic diseases, 18(4), 200-205.	2018	2016	Hungary	urban	29	Leptospira spp	bacteria	1	3.4	kidney	genomic	Wood mouse, Apodemus sylvaticus
48	Matei, I. A., D’Amico, G., Ionică, A. M., Kalmár, Z., Corduneanu, A., Sándor, A. D., ... & Mihalca, A. D. (2018). New records for Anaplasma phagocytophilum infection in small mammal species. Parasites & vectors, 11, 1-6.	2018	2010-2015	Romania	mixed	51	Anaplasma phagocytophilum	bacteria	2	3,9	spleen	genomic	Wood mouse, Apodemus sylvaticus
49	Vitale, M., Agnello, S., Chetta, M., Amato, B., Vitale, G., Bella, C. D., ... & Presti, V. D. (2018). Human leptospirosis cases in Palermo Italy. The role of rodents and climate. Journal of infection and public health, 11(2), 209-214.	2018	2008–2009	Italy	urban	13	Leptospira spp	bacteria	2	15,4	kidney	genomic	Wood mouse, Apodemus sylvaticus
50	Millán, J., Cevidanes, A., Chirife, A. D., Candela, M. G., & León‐Vizcaíno, L. (2018). Risk factors of Leptospira infection in Mediterranean periurban micromammals. Zoonoses and public health, 65(1), e79-e85.	2018	2011-2012	Spain	urban	266	Leptospira spp	bacteria	30	11,3	urine	genomic	Wood mouse, Apodemus sylvaticus
51	Espí, A., Del Cerro, A., Somoano, A., García, V., Prieto, J. M., Barandika, J. F., & García-Pérez, A. L. (2017). Borrelia burgdorferi sensu lato prevalence and diversity in ticks and small mammals in a Lyme borreliosis endemic Nature Reserve in North-Western Spain. Incidence in surrounding human populations. Enfermedades infecciosas y microbiologia clinica (English ed.), 35(9), 563-568.	2017	2011-2013	Spain	nature	36	Borrelia burgdorferi s.l.	bacteria	3	8.3000000000000007	ear, lung, heart, liver, spleen, kidney and_x000D_ urinary bladder	genomic	Wood mouse, Apodemus sylvaticus
52	Špitalská, E., Minichová, L., Kocianová, E., Škultéty, Ľ., Mahríková, L., Hamšíková, Z., ... & Kazimírová, M. (2017). Diversity and prevalence of Bartonella species in small mammals from Slovakia, Central Europe. Parasitology Research, 116, 3087-3095.	2017	2012-2014	Slovakia	mixed	4	Bartonella spp.	bacteria	0	0	spleen	genomic	Wood mouse, Apodemus sylvaticus
53	Cosseddu, G. M., Sozio, G., Valleriani, F., Di Gennaro, A., Pascucci, I., Gavaudan, S., ... & Monaco, F. (2017). Serological survey of hantavirus and flavivirus among wild rodents in central Italy. Vector-Borne and Zoonotic Diseases, 17(11), 777-779.	2017	2015-2016	Italy	nature	6	Puumala orthohantavirus	virus	0	0	blood	immunologic	Wood mouse, Apodemus sylvaticus
54	Cosseddu, G. M., Sozio, G., Valleriani, F., Di Gennaro, A., Pascucci, I., Gavaudan, S., ... & Monaco, F. (2017). Serological survey of hantavirus and flavivirus among wild rodents in central Italy. Vector-Borne and Zoonotic Diseases, 17(11), 777-779.	2017	2015-2016	Italy	nature	3	Dobrava-Belgrade orthohantavirus	virus	0	0	blood	immunologic	Wood mouse, Apodemus sylvaticus
55	Cosseddu, G. M., Sozio, G., Valleriani, F., Di Gennaro, A., Pascucci, I., Gavaudan, S., ... & Monaco, F. (2017). Serological survey of hantavirus and flavivirus among wild rodents in central Italy. Vector-Borne and Zoonotic Diseases, 17(11), 777-779.	2017	2015-2016	Italy	nature	6	West Nile Virus	virus	0	0	blood	immunologic	Wood mouse, Apodemus sylvaticus
56	Perez, G., Bastian, S., Chastagner, A., Agoulon, A., Plantard, O., Vourc'h, G., & Butet, A. (2017). Ecological factors influencing small mammal infection by Anaplasma phagocytophilum and Borrelia burgdorferi sl in agricultural and forest landscapes. Environmental Microbiology, 19(10), 4205-4219.	2017	2012-2013	France	mixed	452	Anaplasma phagocytophilum	bacteria	20	4.4	ear and spleen	genomic	Wood mouse, Apodemus sylvaticus
57	Perez, G., Bastian, S., Chastagner, A., Agoulon, A., Plantard, O., Vourc'h, G., & Butet, A. (2017). Ecological factors influencing small mammal infection by Anaplasma phagocytophilum and Borrelia burgdorferi sl in agricultural and forest landscapes. Environmental Microbiology, 19(10), 4205-4219.	2017	2012-2013	France	mixed	450	Borrelia burgdorferi s.l.	bacteria	14	3.1	ear and spleen	genomic	Wood mouse, Apodemus sylvaticus
58	Loxton, K. C., Lawton, C., Stafford, P., & Holland, C. V. (2017). Parasite dynamics in an invaded ecosystem: helminth communities of native wood mice are impacted by the invasive bank vole. Parasitology, 144(11), 1476-1489.	2017	2011-2012	Ireland	nature	389	Taenia taeniaeformis	helminths	4	1.0	intestinal tract	microscopic	Wood mouse, Apodemus sylvaticus
59	Loxton, K. C., Lawton, C., Stafford, P., & Holland, C. V. (2017). Parasite dynamics in an invaded ecosystem: helminth communities of native wood mice are impacted by the invasive bank vole. Parasitology, 144(11), 1476-1489.	2017	2011-2012	Ireland	nature	389	Taenia martis	helminths	3	0.8	body cavity	microscopic	Wood mouse, Apodemus sylvaticus
60	Duh, D., Hasic, S., & Buzan, E. (2017). The impact of illegal waste sites on a transmission of zoonotic viruses. Virology journal, 14(1), 1-7.	2017	2011-2013	Croatia	mixed	16	Lymphocytic choriomeningitis mammarenavirus	virus	4	25	blood and spleen	genomic	Wood mouse, Apodemus sylvaticus
61	Duh, D., Hasic, S., & Buzan, E. (2017). The impact of illegal waste sites on a transmission of zoonotic viruses. Virology journal, 14(1), 1-7.	2017	2011-2013	Croatia	mixed	16	Tick-borne encephalitis virus	virus	0	0	blood and spleen	genomic	Wood mouse, Apodemus sylvaticus
62	Cevidanes, A., Altet, L., Chirife, A. D., Proboste, T., & Millán, J. (2017). Drivers of Bartonella infection in micromammals and their fleas in a Mediterranean peri-urban area. Veterinary Microbiology, 203, 181-188.	2017	2011-2013	Spain	urban	407	Bartonella spp.	bacteria	232	57,0	spleen	genomic	Wood mouse, Apodemus sylvaticus
63	Cevidanes, A., Altet, L., Chirife, A. D., Proboste, T., & Millán, J. (2017). Drivers of Bartonella infection in micromammals and their fleas in a Mediterranean peri-urban area. Veterinary Microbiology, 203, 181-188.	2017	2011-2013	Spain	urban	29	Bartonella spp.	bacteria	20	68.9	fetuses of Bartonella-positive pregnant wood mouse females	genomic	Wood mouse, Apodemus sylvaticus
64	Minichová, L., Hamšíková, Z., Mahríková, L., Slovák, M., Kocianová, E., Kazimírová, M., ... & Špitalská, E. (2017). Molecular evidence of Rickettsia spp. in ixodid ticks and rodents in suburban, natural and rural habitats in Slovakia. Parasites & Vectors, 10, 1-12.	2017	2012-2014	Slovakia	mixed	2	Coxiella burnetii	bacteria	0	0	Ear biopsies and/or spleen and/or blood	genomic	Wood mouse, Apodemus sylvaticus
65	Minichová, L., Hamšíková, Z., Mahríková, L., Slovák, M., Kocianová, E., Kazimírová, M., ... & Špitalská, E. (2017). Molecular evidence of Rickettsia spp. in ixodid ticks and rodents in suburban, natural and rural habitats in Slovakia. Parasites & Vectors, 10, 1-12.	2017	2012-2014	Slovakia	mixed	2	Rickettsia spp.	bacteria	0	0	Ear biopsies and/or spleen and/or blood	genomic	Wood mouse, Apodemus sylvaticus
66	Withenshaw, S. M., Devevey, G., Pedersen, A. B., & Fenton, A. (2016). Multihost Bartonella parasites display covert host specificity even when transmitted by generalist vectors. Journal of Animal Ecology, 85(6), 1442-1452.	2016	2011-2012	United Kingdom	nature	743	Bartonella spp.	bacteria	positive, but unclear how many		blood	genomic	Wood mouse, Apodemus sylvaticus
67	Chastagner, A., Moinet, M., Perez, G., Roy, E., McCoy, K. D., Plantard, O., ... & Vourc’h, G. (2016). Prevalence of Anaplasma phagocytophilum in small rodents in France. Ticks and tick-borne diseases, 7(5), 988-991.	2016	2012-2013	France	unspecified	662	Anaplasma phagocytophilum	bacteria	19	2.9	spleen	genomic	Wood mouse, Apodemus sylvaticus
68	Chastagner, A., Moinet, M., Perez, G., Roy, E., McCoy, K. D., Plantard, O., ... & Vourc’h, G. (2016). Prevalence of Anaplasma phagocytophilum in small rodents in France. Ticks and tick-borne diseases, 7(5), 988-991.	2016	2012-2013	France	unspecified	444	Anaplasma phagocytophilum	bacteria	19	4.3	spleen	genomic	Wood mouse, Apodemus sylvaticus
69	Chastagner, A., Moinet, M., Perez, G., Roy, E., McCoy, K. D., Plantard, O., ... & Vourc’h, G. (2016). Prevalence of Anaplasma phagocytophilum in small rodents in France. Ticks and tick-borne diseases, 7(5), 988-991.	2016	2012-2013	France	unspecified	218	Anaplasma phagocytophilum	bacteria	0	0	spleen	genomic	Wood mouse, Apodemus sylvaticus
70	Chastagner, A., Moinet, M., Perez, G., Roy, E., McCoy, K. D., Plantard, O., ... & Vourc’h, G. (2016). Prevalence of Anaplasma phagocytophilum in small rodents in France. Ticks and tick-borne diseases, 7(5), 988-991.	2016	2010	France	unspecified	6	Anaplasma phagocytophilum	bacteria	2	33.3	blood	genomic	Wood mouse, Apodemus sylvaticus
71	Machačová, T., Ajzenberg, D., Žákovská, A., Sedlák, K., & Bártová, E. (2016). Toxoplasma gondii and Neospora caninum in wild small mammals: seroprevalence, DNA detection and genotyping. Veterinary Parasitology, 223, 88-90.	2016	2002, 2011-2014	Czech Republic	nature	9	Toxoplasma gondii	protozoa	0	0	blood	immunologic	Wood mouse, Apodemus sylvaticus
72	Machačová, T., Ajzenberg, D., Žákovská, A., Sedlák, K., & Bártová, E. (2016). Toxoplasma gondii and Neospora caninum in wild small mammals: seroprevalence, DNA detection and genotyping. Veterinary Parasitology, 223, 88-90.	2016	2002, 2011-2014	Czech Republic	agriculture	17	Toxoplasma gondii	protozoa	0	0	blood	immunologic	Wood mouse, Apodemus sylvaticus
73	Machačová, T., Ajzenberg, D., Žákovská, A., Sedlák, K., & Bártová, E. (2016). Toxoplasma gondii and Neospora caninum in wild small mammals: seroprevalence, DNA detection and genotyping. Veterinary Parasitology, 223, 88-90.	2016	2002, 2011-2014	Czech Republic	nature	1	Toxoplasma gondii	protozoa	0	0	blood	immunologic	Wood mouse, Apodemus sylvaticus
74	Machačová, T., Ajzenberg, D., Žákovská, A., Sedlák, K., & Bártová, E. (2016). Toxoplasma gondii and Neospora caninum in wild small mammals: seroprevalence, DNA detection and genotyping. Veterinary Parasitology, 223, 88-90.	2016	2002, 2011-2014	Czech Republic	nature	20	Toxoplasma gondii	protozoa	1	5	liver	genomic	Wood mouse, Apodemus sylvaticus
75	Machačová, T., Ajzenberg, D., Žákovská, A., Sedlák, K., & Bártová, E. (2016). Toxoplasma gondii and Neospora caninum in wild small mammals: seroprevalence, DNA detection and genotyping. Veterinary Parasitology, 223, 88-90.	2016	2002, 2011-2014	Czech Republic	nature	2	Toxoplasma gondii	protozoa	0	0	liver	genomic	Wood mouse, Apodemus sylvaticus
76	Machačová, T., Ajzenberg, D., Žákovská, A., Sedlák, K., & Bártová, E. (2016). Toxoplasma gondii and Neospora caninum in wild small mammals: seroprevalence, DNA detection and genotyping. Veterinary Parasitology, 223, 88-90.	2016	2002, 2011-2014	Czech Republic	nature	22	Toxoplasma gondii	protozoa	1	4.5	liver	genomic	Wood mouse, Apodemus sylvaticus
77	Alonso, C. A., González-Barrio, D., Tenorio, C., Ruiz-Fons, F., & Torres, C. (2016). Antimicrobial resistance in faecal Escherichia coli isolates from farmed red deer and wild small mammals. Detection of a multiresistant E. coli producing extended-spectrum beta-lactamase. Comparative immunology, microbiology and infectious diseases, 45, 34-39.	2016	2013	Spain	nature	12	Escherichia coli resistant	bacteria	1	8.3	faecal samples	culturing	Wood mouse, Apodemus sylvaticus
78	de Carvalho, I. L., Toledo, A., Carvalho, C. L., Barandika, J. F., Respicio-Kingry, L. B., Garcia-Amil, C., ... & Escudero, R. (2016). Francisella species in ticks and animals, Iberian Peninsula. Ticks and tick-borne diseases, 7(1), 159-165.	2016	before 2016	Spain	nature	22	Francisella tularensis	bacteria	0	0	liver, kidney and spleen	genomic	Wood mouse, Apodemus sylvaticus
79	de Carvalho, I. L., Toledo, A., Carvalho, C. L., Barandika, J. F., Respicio-Kingry, L. B., Garcia-Amil, C., ... & Escudero, R. (2016). Francisella species in ticks and animals, Iberian Peninsula. Ticks and tick-borne diseases, 7(1), 159-165.	2016	before 2016	Spain	nature	162	Francisella tularensis	bacteria	0	0	tissues, not described which tissues	genomic	Wood mouse, Apodemus sylvaticus
80	de Carvalho, I. L., Toledo, A., Carvalho, C. L., Barandika, J. F., Respicio-Kingry, L. B., Garcia-Amil, C., ... & Escudero, R. (2016). Francisella species in ticks and animals, Iberian Peninsula. Ticks and tick-borne diseases, 7(1), 159-165.	2016	before 2016	Spain	nature	184	Francisella tularensis	bacteria	0	0	liver, kidney and spleen and other tissues, not described which tissues	genomic	Wood mouse, Apodemus sylvaticus
81	Tadin, A., Tokarz, R., Markotić, A., Margaletić, J., Turk, N., Habuš, J., ... & Lipkin, W. I. (2016). Molecular survey of zoonotic agents in rodents and other small mammals in Croatia. The American journal of tropical medicine and hygiene, 94(2), 466.	2016	2003-2011	Croatia	nature	3	Borrelia afzelii	bacteria	0	0	kidney and/or lung	genomic	Wood mouse, Apodemus sylvaticus
82	Tadin, A., Tokarz, R., Markotić, A., Margaletić, J., Turk, N., Habuš, J., ... & Lipkin, W. I. (2016). Molecular survey of zoonotic agents in rodents and other small mammals in Croatia. The American journal of tropical medicine and hygiene, 94(2), 466.	2016	2003-2011	Croatia	nature	3	Borrelia spp.	bacteria	0	0	kidney and/or lung	genomic	Wood mouse, Apodemus sylvaticus
83	Tadin, A., Tokarz, R., Markotić, A., Margaletić, J., Turk, N., Habuš, J., ... & Lipkin, W. I. (2016). Molecular survey of zoonotic agents in rodents and other small mammals in Croatia. The American journal of tropical medicine and hygiene, 94(2), 466.	2016	2003-2011	Croatia	nature	3	Borrelia miyamotoi	bacteria	0	0	kidney and/or lung	genomic	Wood mouse, Apodemus sylvaticus
84	Tadin, A., Tokarz, R., Markotić, A., Margaletić, J., Turk, N., Habuš, J., ... & Lipkin, W. I. (2016). Molecular survey of zoonotic agents in rodents and other small mammals in Croatia. The American journal of tropical medicine and hygiene, 94(2), 466.	2016	2003-2011	Croatia	nature	3	Bartonella spp.	bacteria	0	0	kidney and/or lung	genomic	Wood mouse, Apodemus sylvaticus
85	Tadin, A., Tokarz, R., Markotić, A., Margaletić, J., Turk, N., Habuš, J., ... & Lipkin, W. I. (2016). Molecular survey of zoonotic agents in rodents and other small mammals in Croatia. The American journal of tropical medicine and hygiene, 94(2), 466.	2016	2003-2011	Croatia	nature	3	Babesia spp	protozoa	0	0	kidney and/or lung	genomic	Wood mouse, Apodemus sylvaticus
86	Tadin, A., Tokarz, R., Markotić, A., Margaletić, J., Turk, N., Habuš, J., ... & Lipkin, W. I. (2016). Molecular survey of zoonotic agents in rodents and other small mammals in Croatia. The American journal of tropical medicine and hygiene, 94(2), 466.	2016	2003-2011	Croatia	nature	3	Coxiella burnetii	bacteria	0	0	kidney and/or lung	genomic	Wood mouse, Apodemus sylvaticus
87	Tadin, A., Tokarz, R., Markotić, A., Margaletić, J., Turk, N., Habuš, J., ... & Lipkin, W. I. (2016). Molecular survey of zoonotic agents in rodents and other small mammals in Croatia. The American journal of tropical medicine and hygiene, 94(2), 466.	2016	2003-2011	Croatia	nature	3	Rickettsia spp.	bacteria	0	0	kidney and/or lung	genomic	Wood mouse, Apodemus sylvaticus
88	Tadin, A., Tokarz, R., Markotić, A., Margaletić, J., Turk, N., Habuš, J., ... & Lipkin, W. I. (2016). Molecular survey of zoonotic agents in rodents and other small mammals in Croatia. The American journal of tropical medicine and hygiene, 94(2), 466.	2016	2003-2011	Croatia	nature	3	Ehrlichia spp.	bacteria	0	0	kidney and/or lung	genomic	Wood mouse, Apodemus sylvaticus
89	Tadin, A., Tokarz, R., Markotić, A., Margaletić, J., Turk, N., Habuš, J., ... & Lipkin, W. I. (2016). Molecular survey of zoonotic agents in rodents and other small mammals in Croatia. The American journal of tropical medicine and hygiene, 94(2), 466.	2016	2003-2011	Croatia	nature	3	Toxoplasma gondii	protozoa	0	0	kidney and/or lung	genomic	Wood mouse, Apodemus sylvaticus
90	Tadin, A., Tokarz, R., Markotić, A., Margaletić, J., Turk, N., Habuš, J., ... & Lipkin, W. I. (2016). Molecular survey of zoonotic agents in rodents and other small mammals in Croatia. The American journal of tropical medicine and hygiene, 94(2), 466.	2016	2003-2011	Croatia	nature	3	Anaplasma spp.	bacteria	0	0	kidney and/or lung	genomic	Wood mouse, Apodemus sylvaticus
91	Tadin, A., Tokarz, R., Markotić, A., Margaletić, J., Turk, N., Habuš, J., ... & Lipkin, W. I. (2016). Molecular survey of zoonotic agents in rodents and other small mammals in Croatia. The American journal of tropical medicine and hygiene, 94(2), 466.	2016	2003-2011	Croatia	nature	3	Francisella tularensis	bacteria	0	0	kidney and/or lung	genomic	Wood mouse, Apodemus sylvaticus
92	Tadin, A., Tokarz, R., Markotić, A., Margaletić, J., Turk, N., Habuš, J., ... & Lipkin, W. I. (2016). Molecular survey of zoonotic agents in rodents and other small mammals in Croatia. The American journal of tropical medicine and hygiene, 94(2), 466.	2016	2003-2011	Croatia	nature	3	Leptospira spp	bacteria	0	0	kidney	genomic	Wood mouse, Apodemus sylvaticus
93	Tadin, A., Tokarz, R., Markotić, A., Margaletić, J., Turk, N., Habuš, J., ... & Lipkin, W. I. (2016). Molecular survey of zoonotic agents in rodents and other small mammals in Croatia. The American journal of tropical medicine and hygiene, 94(2), 466.	2016	2003-2011	Croatia	nature	3	Lymphocytic choriomeningitis mammarenavirus	virus	0	0	kidney and/or lung	genomic	Wood mouse, Apodemus sylvaticus
94	Tadin, A., Tokarz, R., Markotić, A., Margaletić, J., Turk, N., Habuš, J., ... & Lipkin, W. I. (2016). Molecular survey of zoonotic agents in rodents and other small mammals in Croatia. The American journal of tropical medicine and hygiene, 94(2), 466.	2016	2003-2011	Croatia	nature	3	Flavivirus spp	virus	0	0	kidney and/or lung	genomic	Wood mouse, Apodemus sylvaticus
95	Tadin, A., Tokarz, R., Markotić, A., Margaletić, J., Turk, N., Habuš, J., ... & Lipkin, W. I. (2016). Molecular survey of zoonotic agents in rodents and other small mammals in Croatia. The American journal of tropical medicine and hygiene, 94(2), 466.	2016	2003-2011	Croatia	nature	3	Orthohantavirus spp	virus	0	0	kidney and/or lung	genomic	Wood mouse, Apodemus sylvaticus
96	Tadin, A., Tokarz, R., Markotić, A., Margaletić, J., Turk, N., Habuš, J., ... & Lipkin, W. I. (2016). Molecular survey of zoonotic agents in rodents and other small mammals in Croatia. The American journal of tropical medicine and hygiene, 94(2), 466.	2016	2003-2011	Croatia	nature	3	Dobrava-Belgrade orthohantavirus	virus	0	0	kidney and/or lung	genomic	Wood mouse, Apodemus sylvaticus
97	Tadin, A., Tokarz, R., Markotić, A., Margaletić, J., Turk, N., Habuš, J., ... & Lipkin, W. I. (2016). Molecular survey of zoonotic agents in rodents and other small mammals in Croatia. The American journal of tropical medicine and hygiene, 94(2), 466.	2016	2003-2011	Croatia	nature	3	Puumala orthohantavirus	virus	0	0	kidney and/or lung	genomic	Wood mouse, Apodemus sylvaticus
98	Tadin, A., Tokarz, R., Markotić, A., Margaletić, J., Turk, N., Habuš, J., ... & Lipkin, W. I. (2016). Molecular survey of zoonotic agents in rodents and other small mammals in Croatia. The American journal of tropical medicine and hygiene, 94(2), 466.	2016	2003-2011	Croatia	nature	3	Tula orthohantavirus	virus	0	0	kidney and/or lung	genomic	Wood mouse, Apodemus sylvaticus
99	Tadin, A., Tokarz, R., Markotić, A., Margaletić, J., Turk, N., Habuš, J., ... & Lipkin, W. I. (2016). Molecular survey of zoonotic agents in rodents and other small mammals in Croatia. The American journal of tropical medicine and hygiene, 94(2), 466.	2016	2003-2011	Croatia	nature	3	Orthopoxvirus spp	virus	0	0	kidney and/or lung	genomic	Wood mouse, Apodemus sylvaticus
100	Meredith, A. L., Cleaveland, S. C., Denwood, M. J., Brown, J. K., & Shaw, D. J. (2015). C oxiella burnetii (Q‐Fever) Seroprevalence in Prey and Predators in the United Kingdom: Evaluation of Infection in Wild Rodents, Foxes and Domestic Cats Using a Modified ELISA. Transboundary and emerging diseases, 62(6), 639-649.	2015	2007-2009	United Kingdom	rural	307	Coxiella burnetii	bacteria	48	15,6	blood	immunologic	Wood mouse, Apodemus sylvaticus
101	Debenedetti, A. L., Sainz-Elipe, S., Sáez-Durán, S., Galicia, D., Imaz, A., Galán-Puchades, M. T., & Fuentes, M. V. (2015). The helminth community of the wood mouse Apodemus sylvaticus from the Erro River valley, Navarre, Spain. Journal of helminthology, 89(6), 727-733.	2015	2001-2002	Spain	nature	150	Brachylaima spp.	helminths	2	1,3	Small intestine	microscopic	Wood mouse, Apodemus sylvaticus
102	Debenedetti, A. L., Sainz-Elipe, S., Sáez-Durán, S., Galicia, D., Imaz, A., Galán-Puchades, M. T., & Fuentes, M. V. (2015). The helminth community of the wood mouse Apodemus sylvaticus from the Erro River valley, Navarre, Spain. Journal of helminthology, 89(6), 727-733.	2015	2001-2002	Spain	nature	150	Capillaria hepatica	helminths	5	3,3	Liver	microscopic	Wood mouse, Apodemus sylvaticus
103	Debenedetti, A. L., Sainz-Elipe, S., Sáez-Durán, S., Galicia, D., Imaz, A., Galán-Puchades, M. T., & Fuentes, M. V. (2015). The helminth community of the wood mouse Apodemus sylvaticus from the Erro River valley, Navarre, Spain. Journal of helminthology, 89(6), 727-733.	2015	2001-2002	Spain	nature	150	Taenia taeniaeformis	helminths	2	1,3	Body cavity	microscopic	Wood mouse, Apodemus sylvaticus
104	Debenedetti, A. L., Sainz-Elipe, S., Sáez-Durán, S., Galicia, D., Imaz, A., Galán-Puchades, M. T., & Fuentes, M. V. (2015). The helminth community of the wood mouse Apodemus sylvaticus from the Erro River valley, Navarre, Spain. Journal of helminthology, 89(6), 727-733.	2015	2001-2002	Spain	nature	150	Mesocestoides spp	helminths	2	1,3	Body cavity	microscopic	Wood mouse, Apodemus sylvaticus
105	Obiegala, A., Pfeffer, M., Pfister, K., Karnath, C., & Silaghi, C. (2015). Molecular examinations of Babesia microti in rodents and rodent-attached ticks from urban and sylvatic habitats in Germany. Ticks and Tick-borne Diseases, 6(4), 445-449.	2015	2012-2013	Germany	urban	36	Babesia microti	protozoa	0	0	blood and/or spleen	genomic	Wood mouse, Apodemus sylvaticus
106	Bajnok, J., Boyce, K., Rogan, M. T., Craig, P. S., Lun, Z. R., & Hide, G. (2015). Prevalence of Toxoplasma gondii in localized populations of Apodemus sylvaticus is linked to population genotype not to population location. Parasitology, 142(5), 680-690.	2015	2010-2011	United Kingdom	nature	126	Toxoplasma gondii	protozoa	44	34,9	brain	genomic	Wood mouse, Apodemus sylvaticus
107	Norte, A. C., Alves da Silva, A., Alves, J., da Silva, L. P., Núncio, M. S., Escudero, R., ... & Lopes de Carvalho, I. (2015). The importance of lizards and small mammals as reservoirs for B orrelia lusitaniae in P ortugal. Environmental Microbiology Reports, 7(2), 188-193.	2015	2013	Portugal	nature	36	Borrelia burgdorferi s.l.	bacteria	0	0	ear and heart	genomic	Wood mouse, Apodemus sylvaticus
108	Norte, A. C., Alves da Silva, A., Alves, J., da Silva, L. P., Núncio, M. S., Escudero, R., ... & Lopes de Carvalho, I. (2015). The importance of lizards and small mammals as reservoirs for B orrelia lusitaniae in P ortugal. Environmental Microbiology Reports, 7(2), 188-193.	2015	2013	Portugal	nature	36	Borrelia burgdorferi s.l.	bacteria	0	0	ear	genomic	Wood mouse, Apodemus sylvaticus
109	Norte, A. C., Alves da Silva, A., Alves, J., da Silva, L. P., Núncio, M. S., Escudero, R., ... & Lopes de Carvalho, I. (2015). The importance of lizards and small mammals as reservoirs for B orrelia lusitaniae in P ortugal. Environmental Microbiology Reports, 7(2), 188-193.	2015	2013	Portugal	nature	2	Borrelia burgdorferi s.l.	bacteria	1	50	heart	genomic	Wood mouse, Apodemus sylvaticus
110	Navea-Pérez, H. M., Díaz-Sáez, V., Corpas-López, V., Merino-Espinosa, G., Morillas-Márquez, F., & Martín-Sánchez, J. (2015). Leishmania infantum in wild rodents: reservoirs or just irrelevant incidental hosts?. Parasitology Research, 114, 2363-2370.	2015	2012-2013	Spain	nature	24	Leishmania infantum	protozoa	5	20.8	bone marrow, spleen and ear lobe	genomic	Wood mouse, Apodemus sylvaticus
111	Navea-Pérez, H. M., Díaz-Sáez, V., Corpas-López, V., Merino-Espinosa, G., Morillas-Márquez, F., & Martín-Sánchez, J. (2015). Leishmania infantum in wild rodents: reservoirs or just irrelevant incidental hosts?. Parasitology Research, 114, 2363-2370.	2015	2012-2013	Spain	nature	24	Leishmania infantum	protozoa	2	8.3	bone marrow	genomic	Wood mouse, Apodemus sylvaticus
112	Navea-Pérez, H. M., Díaz-Sáez, V., Corpas-López, V., Merino-Espinosa, G., Morillas-Márquez, F., & Martín-Sánchez, J. (2015). Leishmania infantum in wild rodents: reservoirs or just irrelevant incidental hosts?. Parasitology Research, 114, 2363-2370.	2015	2012-2013	Spain	nature	24	Leishmania infantum	protozoa	1	4.2	spleen	genomic	Wood mouse, Apodemus sylvaticus
113	Navea-Pérez, H. M., Díaz-Sáez, V., Corpas-López, V., Merino-Espinosa, G., Morillas-Márquez, F., & Martín-Sánchez, J. (2015). Leishmania infantum in wild rodents: reservoirs or just irrelevant incidental hosts?. Parasitology Research, 114, 2363-2370.	2015	2012-2013	Spain	nature	24	Leishmania infantum	protozoa	2	8.3	ear lobe	genomic	Wood mouse, Apodemus sylvaticus
114	Oldal, M., Sironen, T., Henttonen, H., Vapalahti, O., Madai, M., Horváth, G., ... & Jakab, F. (2015). Serologic survey of orthopoxvirus infection among rodents in Hungary. Vector-Borne and Zoonotic Diseases, 15(5), 317-322.	2015	2011-2012	Hungary	nature	122	Orthopoxvirus spp	virus	6	4.9	blood	immunologic	Wood mouse, Apodemus sylvaticus
115	Jahfari, S., Coipan, E. C., Fonville, M., Van Leeuwen, A. D., Hengeveld, P., Heylen, D., ... & Sprong, H. (2014). Circulation of four Anaplasma phagocytophilum ecotypes in Europe. Parasites & vectors, 7, 1-11.	2014	before 2014	The Netherlands and Belgium	unspecified	23	Anaplasma phagocytophilum	bacteria	1	4.4	spleen. Other organs, except brain, of the wood mouse and common black bird were also tested positive in the A. phagocytophilum qPCR (data not shown)	genomic	Wood mouse, Apodemus sylvaticus
116	Schmidt, S., Essbauer, S. S., Mayer-Scholl, A., Poppert, S., Schmidt-Chanasit, J., Klempa, B., ... & Ulrich, R. G. (2014). Multiple infections of rodents with zoonotic pathogens in Austria. Vector-Borne and Zoonotic Diseases, 14(7), 467-475.	2014	2008	Austria	rural	26	Puumala orthohantavirus	virus	0	0	chest cavity fluid (CCF)	immunologic	Wood mouse, Apodemus sylvaticus
117	Schmidt, S., Essbauer, S. S., Mayer-Scholl, A., Poppert, S., Schmidt-Chanasit, J., Klempa, B., ... & Ulrich, R. G. (2014). Multiple infections of rodents with zoonotic pathogens in Austria. Vector-Borne and Zoonotic Diseases, 14(7), 467-475.	2014	2008	Austria	rural	26	Puumala orthohantavirus	virus	0	0	Lung	genomic	Wood mouse, Apodemus sylvaticus
118	Schmidt, S., Essbauer, S. S., Mayer-Scholl, A., Poppert, S., Schmidt-Chanasit, J., Klempa, B., ... & Ulrich, R. G. (2014). Multiple infections of rodents with zoonotic pathogens in Austria. Vector-Borne and Zoonotic Diseases, 14(7), 467-475.	2014	2008	Austria	rural	26	Dobrava-Belgrade orthohantavirus	virus	0	0	chest cavity fluid (CCF)	immunologic	Wood mouse, Apodemus sylvaticus
119	Schmidt, S., Essbauer, S. S., Mayer-Scholl, A., Poppert, S., Schmidt-Chanasit, J., Klempa, B., ... & Ulrich, R. G. (2014). Multiple infections of rodents with zoonotic pathogens in Austria. Vector-Borne and Zoonotic Diseases, 14(7), 467-475.	2014	2008	Austria	rural	26	Dobrava-Belgrade orthohantavirus	virus	0	0	Lung	genomic	Wood mouse, Apodemus sylvaticus
120	Schmidt, S., Essbauer, S. S., Mayer-Scholl, A., Poppert, S., Schmidt-Chanasit, J., Klempa, B., ... & Ulrich, R. G. (2014). Multiple infections of rodents with zoonotic pathogens in Austria. Vector-Borne and Zoonotic Diseases, 14(7), 467-475.	2014	2008	Austria	rural	26	Tula orthohantavirus	virus	0	0	chest cavity fluid (CCF)	immunologic	Wood mouse, Apodemus sylvaticus
121	Schmidt, S., Essbauer, S. S., Mayer-Scholl, A., Poppert, S., Schmidt-Chanasit, J., Klempa, B., ... & Ulrich, R. G. (2014). Multiple infections of rodents with zoonotic pathogens in Austria. Vector-Borne and Zoonotic Diseases, 14(7), 467-475.	2014	2008	Austria	rural	26	Tula orthohantavirus	virus	0	0	Lung	genomic	Wood mouse, Apodemus sylvaticus
122	Schmidt, S., Essbauer, S. S., Mayer-Scholl, A., Poppert, S., Schmidt-Chanasit, J., Klempa, B., ... & Ulrich, R. G. (2014). Multiple infections of rodents with zoonotic pathogens in Austria. Vector-Borne and Zoonotic Diseases, 14(7), 467-475.	2014	2008	Austria	rural	26	Lymphocytic choriomeningitis mammarenavirus	virus	1	3.8	chest cavity fluid (CCF)	immunologic	Wood mouse, Apodemus sylvaticus
123	Schmidt, S., Essbauer, S. S., Mayer-Scholl, A., Poppert, S., Schmidt-Chanasit, J., Klempa, B., ... & Ulrich, R. G. (2014). Multiple infections of rodents with zoonotic pathogens in Austria. Vector-Borne and Zoonotic Diseases, 14(7), 467-475.	2014	2008	Austria	rural	26	Lymphocytic choriomeningitis mammarenavirus	virus	0	0	Spleen	genomic	Wood mouse, Apodemus sylvaticus
124	Schmidt, S., Essbauer, S. S., Mayer-Scholl, A., Poppert, S., Schmidt-Chanasit, J., Klempa, B., ... & Ulrich, R. G. (2014). Multiple infections of rodents with zoonotic pathogens in Austria. Vector-Borne and Zoonotic Diseases, 14(7), 467-475.	2014	2008	Austria	rural	26	Orthopoxvirus spp	virus	0	0	chest cavity fluid (CCF)	immunologic	Wood mouse, Apodemus sylvaticus
125	Schmidt, S., Essbauer, S. S., Mayer-Scholl, A., Poppert, S., Schmidt-Chanasit, J., Klempa, B., ... & Ulrich, R. G. (2014). Multiple infections of rodents with zoonotic pathogens in Austria. Vector-Borne and Zoonotic Diseases, 14(7), 467-475.	2014	2008	Austria	rural	26	Orthopoxvirus spp	virus	0	0	Liver	genomic	Wood mouse, Apodemus sylvaticus
126	Schmidt, S., Essbauer, S. S., Mayer-Scholl, A., Poppert, S., Schmidt-Chanasit, J., Klempa, B., ... & Ulrich, R. G. (2014). Multiple infections of rodents with zoonotic pathogens in Austria. Vector-Borne and Zoonotic Diseases, 14(7), 467-475.	2014	2008	Austria	rural	26	Rickettsia spp.	bacteria	2	7.7	chest cavity fluid (CCF)	immunologic	Wood mouse, Apodemus sylvaticus
127	Schmidt, S., Essbauer, S. S., Mayer-Scholl, A., Poppert, S., Schmidt-Chanasit, J., Klempa, B., ... & Ulrich, R. G. (2014). Multiple infections of rodents with zoonotic pathogens in Austria. Vector-Borne and Zoonotic Diseases, 14(7), 467-475.	2014	2008	Austria	rural	26	Rickettsia spp.	bacteria	0	0	Skin	genomic	Wood mouse, Apodemus sylvaticus
128	Schmidt, S., Essbauer, S. S., Mayer-Scholl, A., Poppert, S., Schmidt-Chanasit, J., Klempa, B., ... & Ulrich, R. G. (2014). Multiple infections of rodents with zoonotic pathogens in Austria. Vector-Borne and Zoonotic Diseases, 14(7), 467-475.	2014	2008	Austria	rural	26	Leptospira spp	bacteria	2	7.7	Kidney	genomic	Wood mouse, Apodemus sylvaticus
129	Schmidt, S., Essbauer, S. S., Mayer-Scholl, A., Poppert, S., Schmidt-Chanasit, J., Klempa, B., ... & Ulrich, R. G. (2014). Multiple infections of rodents with zoonotic pathogens in Austria. Vector-Borne and Zoonotic Diseases, 14(7), 467-475.	2014	2008	Austria	rural	26	Borrelia afzelii	bacteria	1	3.8	Skin	genomic	Wood mouse, Apodemus sylvaticus
130	Schmidt, S., Essbauer, S. S., Mayer-Scholl, A., Poppert, S., Schmidt-Chanasit, J., Klempa, B., ... & Ulrich, R. G. (2014). Multiple infections of rodents with zoonotic pathogens in Austria. Vector-Borne and Zoonotic Diseases, 14(7), 467-475.	2014	2008	Austria	rural	26	Bartonella grahamii	bacteria	2	7.7	Spleen	genomic	Wood mouse, Apodemus sylvaticus
131	Schmidt, S., Essbauer, S. S., Mayer-Scholl, A., Poppert, S., Schmidt-Chanasit, J., Klempa, B., ... & Ulrich, R. G. (2014). Multiple infections of rodents with zoonotic pathogens in Austria. Vector-Borne and Zoonotic Diseases, 14(7), 467-475.	2014	2008	Austria	rural	26	Coxiella burnetii	bacteria	0	0	Liver	genomic	Wood mouse, Apodemus sylvaticus
132	Schmidt, S., Essbauer, S. S., Mayer-Scholl, A., Poppert, S., Schmidt-Chanasit, J., Klempa, B., ... & Ulrich, R. G. (2014). Multiple infections of rodents with zoonotic pathogens in Austria. Vector-Borne and Zoonotic Diseases, 14(7), 467-475.	2014	2008	Austria	rural	26	Toxoplasma gondii	protozoa	0	0	Brain	genomic	Wood mouse, Apodemus sylvaticus
133	Salisbury, A. M., Begon, M., Dove, W., Niklasson, B., & Stewart, J. P. (2014). Ljungan virus is endemic in rodents in the UK. Archives of virology, 159, 547-551.	2014	before 2014	United Kingdom	nature	66	Ljungan virus	virus	13	19.7	Brain and blood	genomic	Wood mouse, Apodemus sylvaticus
134	Salisbury, A. M., Begon, M., Dove, W., Niklasson, B., & Stewart, J. P. (2014). Ljungan virus is endemic in rodents in the UK. Archives of virology, 159, 547-551.	2014	before 2014	United Kingdom	nature	66	Ljungan virus	virus	10	15.2	Brain	genomic	Wood mouse, Apodemus sylvaticus
135	Salisbury, A. M., Begon, M., Dove, W., Niklasson, B., & Stewart, J. P. (2014). Ljungan virus is endemic in rodents in the UK. Archives of virology, 159, 547-551.	2014	before 2014	United Kingdom	nature	66	Ljungan virus	virus	5	7.6	blood	genomic	Wood mouse, Apodemus sylvaticus
136	Salisbury, A. M., Begon, M., Dove, W., Niklasson, B., & Stewart, J. P. (2014). Ljungan virus is endemic in rodents in the UK. Archives of virology, 159, 547-551.	2014	before 2014	United Kingdom	nature	66	Ljungan virus	virus	2	3.0	Brain + blood	genomic	Wood mouse, Apodemus sylvaticus
137	Morger, J., Bajnok, J., Boyce, K., Craig, P. S., Rogan, M. T., Lun, Z. R., ... & Tschirren, B. (2014). Naturally occurring Toll-like receptor 11 (TLR11) and Toll-like receptor 12 (TLR12) polymorphisms are not associated with Toxoplasma gondii infection in wild wood mice. Infection, Genetics and Evolution, 26, 180-184.	2014	2009-2011	United Kingdom	nature	120	Toxoplasma gondii	protozoa	43	36	brain	genomic	Wood mouse, Apodemus sylvaticus
138	Gómez, P., González-Barrio, D., Benito, D., García, J. T., Viñuela, J., Zarazaga, M., ... & Torres, C. (2014). Detection of methicillin-resistant Staphylococcus aureus (MRSA) carrying the mecC gene in wild small mammals in Spain. Journal of Antimicrobial Chemotherapy, 69(8), 2061-2064.	2014	2011-2013	Spain	unspecified	29	MRSA	bacteria	2	7	Faecal samples	culturing	Wood mouse, Apodemus sylvaticus
139	Burri, C., Schumann, O., Schumann, C., & Gern, L. (2014). Are Apodemus spp. mice and Myodes glareolus reservoirs for Borrelia miyamotoi, Candidatus Neoehrlichia mikurensis, Rickettsia helvetica, R. monacensis and Anaplasma phagocytophilum?. Ticks and tick-borne diseases, 5(3), 245-251.	2014	2011-2012	Switzerland	nature	9	Borrelia spp.	bacteria	0	0	blood	genomic	Wood mouse, Apodemus sylvaticus
140	Burri, C., Schumann, O., Schumann, C., & Gern, L. (2014). Are Apodemus spp. mice and Myodes glareolus reservoirs for Borrelia miyamotoi, Candidatus Neoehrlichia mikurensis, Rickettsia helvetica, R. monacensis and Anaplasma phagocytophilum?. Ticks and tick-borne diseases, 5(3), 245-251.	2014	2011-2012	Switzerland	nature	9	Neoehrlichia mikurensis	bacteria	4	44.4	blood	genomic	Wood mouse, Apodemus sylvaticus
141	Burri, C., Schumann, O., Schumann, C., & Gern, L. (2014). Are Apodemus spp. mice and Myodes glareolus reservoirs for Borrelia miyamotoi, Candidatus Neoehrlichia mikurensis, Rickettsia helvetica, R. monacensis and Anaplasma phagocytophilum?. Ticks and tick-borne diseases, 5(3), 245-251.	2014	2011-2012	Switzerland	nature	9	Rickettsia spp.	bacteria	0	0	blood	genomic	Wood mouse, Apodemus sylvaticus
142	Millán, J., Chirife, A. D., Proboste, T., & Velarde, R. (2014). Factors associated with the prevalence and pathology of Calodium hepaticum and C. splenaecum in periurban micromammals. Parasitology research, 113, 3001-3006.	2014	2011-2013	Spain	mixed	313	Capillaria hepatica	helminths	13	4.2	Internal organs with macroscopical lesions	microscopic	Wood mouse, Apodemus sylvaticus
143	Millán, J., Chirife, A. D., Proboste, T., & Velarde, R. (2014). Factors associated with the prevalence and pathology of Calodium hepaticum and C. splenaecum in periurban micromammals. Parasitology research, 113, 3001-3006.	2014	2011-2013	Spain	nature	204	Capillaria hepatica	helminths	13	6,4	Internal organs with macroscopical lesions	microscopic	Wood mouse, Apodemus sylvaticus
144	Millán, J., Chirife, A. D., Proboste, T., & Velarde, R. (2014). Factors associated with the prevalence and pathology of Calodium hepaticum and C. splenaecum in periurban micromammals. Parasitology research, 113, 3001-3006.	2014	2011-2013	Spain	urban	109	Capillaria hepatica	helminths	0	0	Internal organs with macroscopical lesions	microscopic	Wood mouse, Apodemus sylvaticus
145	Wójcik-Fatla, A., Zajac, V., Knap, J. P., Sroka, J., Cisak, E., Sawczyn, A., & Dutkiewicz, J. (2013). A small-scale survey of hantavirus in mammals from eastern Poland. Annals of Agricultural and Environmental Medicine, 20(2).	2013	before 2013	Poland	unspecified	5	Leptospira spp	bacteria	0	0	kidney and liver	genomic	Wood mouse, Apodemus sylvaticus
146	Marsot, M., Chapuis, J. L., Gasqui, P., Dozières, A., Masséglia, S., Pisanu, B., ... & Vourc’h, G. (2013). Introduced Siberian chipmunks (Tamias sibiricus barberi) contribute more to Lyme borreliosis risk than native reservoir rodents. PLoS One, 8(1), e55377.	2013	2007	France	nature	72	Borrelia afzelii	bacteria	6	8.3000000000000007	ear	genomic	Wood mouse, Apodemus sylvaticus
147	Marsot, M., Chapuis, J. L., Gasqui, P., Dozières, A., Masséglia, S., Pisanu, B., ... & Vourc’h, G. (2013). Introduced Siberian chipmunks (Tamias sibiricus barberi) contribute more to Lyme borreliosis risk than native reservoir rodents. PLoS One, 8(1), e55377.	2013	2007	France	nature	72	Borrelia burgdorferi s.s.	bacteria	1	1.4	ear	genomic	Wood mouse, Apodemus sylvaticus
148	Gassner, F., Takken, W., Lombaers-van der Plas, C., Kastelein, P., Hoetmer, A. J., Holdinga, M., & van Overbeek, L. S. (2013). Rodent species as natural reservoirs of Borrelia burgdorferi sensu lato in different habitats of Ixodes ricinus in The Netherlands. Ticks and tick-borne diseases, 4(5), 452-458.	2013	before 2013	The Netherlands	nature	128	Borrelia afzelii	bacteria	22	17.2	ear	genomic	Wood mouse, Apodemus sylvaticus
149	Gassner, F., Takken, W., Lombaers-van der Plas, C., Kastelein, P., Hoetmer, A. J., Holdinga, M., & van Overbeek, L. S. (2013). Rodent species as natural reservoirs of Borrelia burgdorferi sensu lato in different habitats of Ixodes ricinus in The Netherlands. Ticks and tick-borne diseases, 4(5), 452-458.	2013	before 2013	The Netherlands	nature	128	Borrelia afzelii	bacteria	0	0	blood	genomic	Wood mouse, Apodemus sylvaticus
150	Harrison, A., Bown, K. J., Montgomery, W. I., & Birtles, R. J. (2012). Ixodes ricinus is not an epidemiologically relevant vector of Bartonella species in the wood mouse (Apodemus sylvaticus). Vector-Borne and Zoonotic Diseases, 12(5), 366-371.	2012	2007	United Kingdom	nature	270	Bartonella spp.	bacteria	81	30	blood	genomic	Wood mouse, Apodemus sylvaticus
151	Meerburg, B. G., De Craeye, S., Dierick, K., & Kijlstra, A. (2012). Neospora caninum and Toxoplasma gondii in brain tissue of feral rodents and insectivores caught on farms in the Netherlands. Veterinary parasitology, 184(2-4), 317-320.	2012	2004	The Netherlands	agriculture	17	Toxoplasma gondii	protozoa	0	0	brain	genomic	Wood mouse, Apodemus sylvaticus
152	Knap, N., Korva, M., Dolinšek, V., Sekirnik, M., Trilar, T., & Avšič-Županc, T. (2012). Patterns of tick-borne encephalitis virus infection in rodents in Slovenia. Vector-Borne and Zoonotic Diseases, 12(3), 236-242.	2012	1990-2009	Slovenia	unspecified	66	Tick-borne encephalitis virus	virus	7	10.6	blood	immunologic	Wood mouse, Apodemus sylvaticus
153	Thomasson, D., Wright, E. A., Hughes, J. M., Dodd, N. S., Cox, A. P., Boyce, K., ... & Hide, G. (2011). Prevalence and co-infection of Toxoplasma gondii and Neospora caninum in Apodemus sylvaticus in an area relatively free of cats. Parasitology, 138(9), 1117-1123.	2011	2001-2010	United Kingdom	nature	206	Toxoplasma gondii	protozoa	84	40,8	brain	genomic	Wood mouse, Apodemus sylvaticus
154	Harrison, A., Montgomery, W. I., & Bown, K. J. (2011). Investigating the persistence of tick-borne pathogens via the R0 model. Parasitology, 138(7), 896-905.	2011	2007	United Kingdom	nature	137	Babesia microti	protozoa	0	0	blood	genomic	Wood mouse, Apodemus sylvaticus
155	Harrison, A., Montgomery, W. I., & Bown, K. J. (2011). Investigating the persistence of tick-borne pathogens via the R0 model. Parasitology, 138(7), 896-905.	2011	2007	United Kingdom	nature	137	Anaplasma phagocytophilum	bacteria	0	0	blood	genomic	Wood mouse, Apodemus sylvaticus
156	Achazi, K., Růžek, D., Donoso-Mantke, O., Schlegel, M., Ali, H. S., Wenk, M., ... & Niedrig, M. (2011). Rodents as sentinels for the prevalence of tick-borne encephalitis virus. Vector-borne and zoonotic diseases, 11(6), 641-647.	2011	2002-2008	Germany	unspecified	7	Tick-borne encephalitis virus	virus	2	28.6	spleen and brain	genomic	Wood mouse, Apodemus sylvaticus
157	Williams, N. J., Sherlock, C., Jones, T. R., Clough, H. E., Telfer, S. E., Begon, M., ... & Bennett, M. (2011). The prevalence of antimicrobial‐resistant Escherichia coli in sympatric wild rodents varies by season and host. Journal of applied microbiology, 110(4), 962-970.	2011	2001-2003	United Kingdom	nature	308	Escherichia coli resistant	bacteria	positive, but unclear how many		faecal samples	culturing	Wood mouse, Apodemus sylvaticus
158	Heroldová, M., Pejčoch, M., Bryja, J., Jánová, E., Suchomel, J., & Tkadlec, E. (2010). Tula virus in populations of small terrestrial mammals in a rural landscape. Vector-Borne and Zoonotic Diseases, 10(6), 599-603.	2010	2000-2004	Czech Republic	mixed	195	Tula orthohantavirus	virus	1	0.5	lung	immunologic	Wood mouse, Apodemus sylvaticus
159	Heroldová, M., Pejčoch, M., Bryja, J., Jánová, E., Suchomel, J., & Tkadlec, E. (2010). Tula virus in populations of small terrestrial mammals in a rural landscape. Vector-Borne and Zoonotic Diseases, 10(6), 599-603.	2010	2000-2004	Czech Republic	nature	32	Tula orthohantavirus	virus	0	0	lung	immunologic	Wood mouse, Apodemus sylvaticus
160	Heroldová, M., Pejčoch, M., Bryja, J., Jánová, E., Suchomel, J., & Tkadlec, E. (2010). Tula virus in populations of small terrestrial mammals in a rural landscape. Vector-Borne and Zoonotic Diseases, 10(6), 599-603.	2010	2000-2004	Czech Republic	agriculture	163	Tula orthohantavirus	virus	1	0.6	lung	immunologic	Wood mouse, Apodemus sylvaticus
161	de Carvalho, I. L., Zeidner, N., Ullmann, A., Hojgaard, A., Amaro, F., Zé-Zé, L., ... & Núncio, M. S. (2010). Molecular characterization of a new isolate of Borrelia lusitaniae derived from Apodemus sylvaticus in Portugal. Vector-Borne and Zoonotic Diseases, 10(5), 531-534.	2010	2002-2004	Portugal	nature	22	Borrelia spp.	bacteria	0	0	blood	immunologic	Wood mouse, Apodemus sylvaticus
162	de Carvalho, I. L., Zeidner, N., Ullmann, A., Hojgaard, A., Amaro, F., Zé-Zé, L., ... & Núncio, M. S. (2010). Molecular characterization of a new isolate of Borrelia lusitaniae derived from Apodemus sylvaticus in Portugal. Vector-Borne and Zoonotic Diseases, 10(5), 531-534.	2010	2002-2004	Portugal	nature	22	Borrelia lusitaniae	bacteria	1	4.6	skin, bladder, and heart	genomic	Wood mouse, Apodemus sylvaticus
163	Fuentes, M. V., Sainz-Elipe, S., Sáez-Durán, S., & Galán-Puchades, M. T. (2010). The helminth community of the wood mouse Apodemus sylvaticus in a Mediterranean ecosystem in regeneration ten years after a wildfire. Journal of Helminthology, 84(1), 39-48.	2010	1994-2002	Spain	nature	564	Brachylaima spp.	helminths	11	2.0	intestines	microscopic	Wood mouse, Apodemus sylvaticus
164	Fuentes, M. V., Sainz-Elipe, S., Sáez-Durán, S., & Galán-Puchades, M. T. (2010). The helminth community of the wood mouse Apodemus sylvaticus in a Mediterranean ecosystem in regeneration ten years after a wildfire. Journal of Helminthology, 84(1), 39-48.	2010	1994-2002	Spain	nature	564	Mesocestoides spp	helminths	11	2.0	body cavity	microscopic	Wood mouse, Apodemus sylvaticus
165	Fuentes, M. V., Sainz-Elipe, S., Sáez-Durán, S., & Galán-Puchades, M. T. (2010). The helminth community of the wood mouse Apodemus sylvaticus in a Mediterranean ecosystem in regeneration ten years after a wildfire. Journal of Helminthology, 84(1), 39-48.	2010	1994-2002	Spain	nature	564	Taenia martis	helminths	17	3	body cavity	microscopic	Wood mouse, Apodemus sylvaticus
166	Santos, A. S., Amaro, F., Santos-Silva, M. M., De Sousa, R., Mathias, M. L., Ramalhinho, M. G., ... & Dumler, J. S. (2009). Detection of antibodies against Anaplasma phagocytophilum in Algerian mice (Mus spretus), Portugal. Vector-Borne and Zoonotic Diseases, 9(6), 663-669.	2009	1999-2004	Portugal	nature	30	Anaplasma phagocytophilum	bacteria	0	0	blood	immunologic	Wood mouse, Apodemus sylvaticus
167	Ledesma, J., Fedele, C. G., Carro, F., Lledó, L., Sánchez-Seco, M. P., Tenorio, A., ... & Gegúndez, M. I. (2009). Independent lineage of lymphocytic choriomeningitis virus in wood mice (Apodemus sylvaticus), Spain. Emerging infectious diseases, 15(10), 1677.	2009	2003-2006	Spain	nature	694	Lymphocytic choriomeningitis mammarenavirus	virus	3	0.4	lung, kidney, spleen	genomic	Wood mouse, Apodemus sylvaticus
168	Ledesma, J., Fedele, C. G., Carro, F., Lledó, L., Sánchez-Seco, M. P., Tenorio, A., ... & Gegúndez, M. I. (2009). Independent lineage of lymphocytic choriomeningitis virus in wood mice (Apodemus sylvaticus), Spain. Emerging infectious diseases, 15(10), 1677.	2009	2003-2006	Spain	nature	536	Lymphocytic choriomeningitis mammarenavirus	virus	21	3.9	blood	immunologic	Wood mouse, Apodemus sylvaticus
169	Essbauer, S., Hartnack, S., Misztela, K., Kießling-Tsalos, J., Bäumler, W., & Pfeffer, M. (2009). Patterns of orthopox virus wild rodent hosts in South Germany. Vector-Borne and Zoonotic Diseases, 9(3), 301-311.	2009	2001-2003	Germany	nature	47	Orthopoxvirus spp	virus	2	4.3	blood	immunologic	Wood mouse, Apodemus sylvaticus
170	Heyman, P., Mele, R. V., Smajlovic, L., Dobly, A., Cochez, C., & Vandenvelde, C. (2009). Association between habitat and prevalence of hantavirus infections in bank voles (Myodes glareolus) and wood mice (Apodemus sylvaticus). Vector-Borne and Zoonotic Diseases, 9(2), 141-146.	2009	1999-2005	Belgium	nature	35	Puumala orthohantavirus	virus	14	40.0	blood	immunologic	Wood mouse, Apodemus sylvaticus
171	Kijlstra, A., Meerburg, B., Cornelissen, J., De Craeye, S., Vereijken, P., & Jongert, E. (2008). The role of rodents and shrews in the transmission of Toxoplasma gondii to pigs. Veterinary parasitology, 156(3-4), 183-190.	2008	2006	The Netherlands	agriculture	7	Toxoplasma gondii	protozoa	1	14.3	heart and/or brain	genomic	Wood mouse, Apodemus sylvaticus
172	Paulauskas, A., Ambrasiene, D., Radzijevskaja, J., Rosef, O., & Turcinaviciene, J. (2008). Diversity in prevalence and genospecies of Borrelia burgdorferi sensu lato in Ixodes ricinus ticks and rodents in Lithuania and Norway. International Journal of Medical Microbiology, 298, 180-187.	2008	2005	Lithuania	nature	1	Borrelia afzelii	bacteria	0	0	ear	genomic	Wood mouse, Apodemus sylvaticus
173	Paulauskas, A., Ambrasiene, D., Radzijevskaja, J., Rosef, O., & Turcinaviciene, J. (2008). Diversity in prevalence and genospecies of Borrelia burgdorferi sensu lato in Ixodes ricinus ticks and rodents in Lithuania and Norway. International Journal of Medical Microbiology, 298, 180-187.	2008	2005	Norway	nature	41	Borrelia afzelii	bacteria	2	4.9000000000000004	ear	genomic	Wood mouse, Apodemus sylvaticus
174	Hanosset, R., Saegerman, C., Adant, S., Massart, L., & Losson, B. (2008). Echinococcus multilocularis in Belgium: prevalence in red foxes (Vulpes vulpes) and in different species of potential intermediate hosts. Veterinary parasitology, 151(2-4), 212-217.	2008	2003-2004	Belgium	agriculture	55	Echinococcus multilocularis	helminths	0	0	liver and abdominal viscera	microscopic	Wood mouse, Apodemus sylvaticus
175	Vourc'h, G., Marmet, J., Chassagne, M., Bord, S., & Chapuis, J. L. (2007). Borrelia burgdorferi sensu lato in Siberian chipmunks (Tamias sibiricus) introduced in suburban forests in France. Vector-Borne and Zoonotic Diseases, 7(4), 637-642.	2007	2005	France	nature	31	Borrelia burgdorferi s.l.	bacteria	0	0	ear	genomic	Wood mouse, Apodemus sylvaticus
176	Barandika, J. F., Hurtado, A., García-Esteban, C., Gil, H., Escudero, R., Barral, M., ... & García-Pérez, A. L. (2007). Tick-borne zoonotic bacteria in wild and domestic small mammals in northern Spain. Applied and environmental microbiology, 73(19), 6166-6171.	2007	2000-2005	Spain	mixed	162	Coxiella burnetii	bacteria	1	0.6	ear, urinary bladder, spleen, liver, kidney, lung, and brain	genomic	Wood mouse, Apodemus sylvaticus
177	Barandika, J. F., Hurtado, A., García-Esteban, C., Gil, H., Escudero, R., Barral, M., ... & García-Pérez, A. L. (2007). Tick-borne zoonotic bacteria in wild and domestic small mammals in northern Spain. Applied and environmental microbiology, 73(19), 6166-6171.	2007	2000-2005	Spain	mixed	162	Anaplasma phagocytophilum	bacteria	1	0.6	ear, urinary bladder, spleen, liver, kidney, lung, and brain	genomic	Wood mouse, Apodemus sylvaticus
178	Barandika, J. F., Hurtado, A., García-Esteban, C., Gil, H., Escudero, R., Barral, M., ... & García-Pérez, A. L. (2007). Tick-borne zoonotic bacteria in wild and domestic small mammals in northern Spain. Applied and environmental microbiology, 73(19), 6166-6171.	2007	2000-2005	Spain	mixed	162	Borrelia spp.	bacteria	53	32.7	ear, urinary bladder, spleen, liver, kidney, lung, and brain	genomic	Wood mouse, Apodemus sylvaticus
179	Jakab, F., Horváth, G., Ferenczi, E., Sebők, J., Varecza, Z., & Szűcs, G. (2007). Detection of Dobrava hantaviruses in Apodemus agrarius mice in the Transdanubian region of Hungary. Virus Research, 128(1-2), 149-152.	2007	2005-2006	Hungary	rural	1	Dobrava-Belgrade orthohantavirus	virus	0	0	lung	genomic	Wood mouse, Apodemus sylvaticus
180	Telfer, S., Clough, H. E., Birtles, R. J., Bennett, M., Carslake, D., Helyar, S., & Begon, M. (2007). Ecological differences and coexistence in a guild of microparasites: Bartonella in wild rodents. Ecology, 88(7), 1841-1849.	2007	2001-2003	United Kingdom	nature	405	Bartonella grahamii	bacteria	102	25.1	blood	genomic	Wood mouse, Apodemus sylvaticus
181	Delahay, R. J., Smith, G. C., Barlow, A. M., Walker, N., Harris, A., Clifton-Hadley, R. S., & Cheeseman, C. L. (2007). Bovine tuberculosis infection in wild mammals in the South-West region of England: a survey of prevalence and a semi-quantitative assessment of the relative risks to cattle. The Veterinary Journal, 173(2), 287-301.	2007	before 2007	United Kingdom	agriculture	333	Mycobacterium bovis	bacteria	2	0,6	For cases where no macroscopic lesions were present, a pool of tissues consisting of portions of retropharyngeal, tracheobronchial, mediastinal and mesenteric lymph nodes_x000D_ together with portions of lung and spleen was collected for mycobacterial culture.	culturing	Wood mouse, Apodemus sylvaticus
182	Marumoto, K., Joncour, G., Lamanda, P., Inokuma, H., & Brouqui, P. (2007). Detection of Anaplasma phagocytophilum and Ehrlichia sp. HF strains in Ixodes ricinus ticks in Brittany, France. Clinical microbiology and infection, 13(3), 338-341.	2007	2002	France	unspecified	18	Anaplasma phagocytophilum	bacteria	3	16.7	blood	genomic	Wood mouse, Apodemus sylvaticus
183	Marumoto, K., Joncour, G., Lamanda, P., Inokuma, H., & Brouqui, P. (2007). Detection of Anaplasma phagocytophilum and Ehrlichia sp. HF strains in Ixodes ricinus ticks in Brittany, France. Clinical microbiology and infection, 13(3), 338-341.	2007	2002	France	unspecified	18	Anaplasma phagocytophilum	bacteria	2	11.1	blood	genomic	Wood mouse, Apodemus sylvaticus
184	Marumoto, K., Joncour, G., Lamanda, P., Inokuma, H., & Brouqui, P. (2007). Detection of Anaplasma phagocytophilum and Ehrlichia sp. HF strains in Ixodes ricinus ticks in Brittany, France. Clinical microbiology and infection, 13(3), 338-341.	2007	2002	France	unspecified	17	Anaplasma phagocytophilum	bacteria	1	5.9	spleen	genomic	Wood mouse, Apodemus sylvaticus
185	Laakkonen, J., Kallio-Kokko, H., Öktem, M. A., Blasdell, K., Plyusnina, A., Niemimaa, J., ... & Henttonen, H. (2006). Serological survey for viral pathogens in Turkish rodents. Journal of wildlife diseases, 42(3), 672-676.	2006	2004	Turkey	rural	206	Lymphocytic choriomeningitis mammarenavirus	virus	4	1.9	blood	immunologic	Wood mouse, Apodemus sylvaticus
186	Laakkonen, J., Kallio-Kokko, H., Öktem, M. A., Blasdell, K., Plyusnina, A., Niemimaa, J., ... & Henttonen, H. (2006). Serological survey for viral pathogens in Turkish rodents. Journal of wildlife diseases, 42(3), 672-676.	2006	2004	Turkey	rural	206	Puumala orthohantavirus	virus	0	0	blood	immunologic	Wood mouse, Apodemus sylvaticus
187	Laakkonen, J., Kallio-Kokko, H., Öktem, M. A., Blasdell, K., Plyusnina, A., Niemimaa, J., ... & Henttonen, H. (2006). Serological survey for viral pathogens in Turkish rodents. Journal of wildlife diseases, 42(3), 672-676.	2006	2004	Turkey	rural	206	Dobrava-Belgrade orthohantavirus	virus	0	0	blood	immunologic	Wood mouse, Apodemus sylvaticus
188	Laakkonen, J., Kallio-Kokko, H., Öktem, M. A., Blasdell, K., Plyusnina, A., Niemimaa, J., ... & Henttonen, H. (2006). Serological survey for viral pathogens in Turkish rodents. Journal of wildlife diseases, 42(3), 672-676.	2006	2004	Turkey	rural	206	Cowpox virus	virus	1	0.5	blood	immunologic	Wood mouse, Apodemus sylvaticus
189	Güner, E. S., Watanabe, M., Kadosaka, T., Polat, E., Gargili, A. Y. Ş. E. N., Gulanber, A., ... & Masuzawa, T. (2005). Seroepidemiology of Borrelia burgdorferi sensu lato and Anaplasma phagocytophilum in wild mice captured in northern Turkey. Epidemiology & Infection, 133(2), 331-336.	2005	2001	Turkey	nature	22	Borrelia afzelii	bacteria	2	9.1	blood	immunologic	Wood mouse, Apodemus sylvaticus
190	Güner, E. S., Watanabe, M., Kadosaka, T., Polat, E., Gargili, A. Y. Ş. E. N., Gulanber, A., ... & Masuzawa, T. (2005). Seroepidemiology of Borrelia burgdorferi sensu lato and Anaplasma phagocytophilum in wild mice captured in northern Turkey. Epidemiology & Infection, 133(2), 331-336.	2005	2001	Turkey	nature	22	Borrelia burgdorferi s.l.	bacteria	0	0	ear and bladder	culturing	Wood mouse, Apodemus sylvaticus
191	Güner, E. S., Watanabe, M., Kadosaka, T., Polat, E., Gargili, A. Y. Ş. E. N., Gulanber, A., ... & Masuzawa, T. (2005). Seroepidemiology of Borrelia burgdorferi sensu lato and Anaplasma phagocytophilum in wild mice captured in northern Turkey. Epidemiology & Infection, 133(2), 331-336.	2005	2001	Turkey	nature	22	Anaplasma phagocytophilum	bacteria	0	0	blood	immunologic	Wood mouse, Apodemus sylvaticus
192	Weidmann, M., Schmidt, P., Vackova, M., Krivanec, K., Munclinger, P., & Hufert, F. T. (2005). Identification of genetic evidence for Dobrava virus spillover in rodents by nested reverse transcription (RT)-PCR and TaqMan RT-PCR. Journal of clinical microbiology, 43(2), 808-812.	2005	1999	Czech Republic	other	34	Dobrava-Belgrade orthohantavirus	virus	1	2.9	kidney	genomic	Wood mouse, Apodemus sylvaticus
193	Weidmann, M., Schmidt, P., Vackova, M., Krivanec, K., Munclinger, P., & Hufert, F. T. (2005). Identification of genetic evidence for Dobrava virus spillover in rodents by nested reverse transcription (RT)-PCR and TaqMan RT-PCR. Journal of clinical microbiology, 43(2), 808-812.	2005	1999	Czech Republic	other	34	Dobrava-Belgrade orthohantavirus	virus	0	0	lung, and spleen	genomic	Wood mouse, Apodemus sylvaticus
194	Engbaek, K., & Lawson, P. A. (2004). Identification of Bartonella species in rodents, shrews and cats in Denmark: detection of two B. henselae variants, one in cats and the other in the long‐tailed field mouse. Apmis, 112(6), 336-341.	2004	1996	Denmark	nature	15	Bartonella spp.	bacteria	8	53.3	blood	genomic	Wood mouse, Apodemus sylvaticus
195	Engbaek, K., & Lawson, P. A. (2004). Identification of Bartonella species in rodents, shrews and cats in Denmark: detection of two B. henselae variants, one in cats and the other in the long‐tailed field mouse. Apmis, 112(6), 336-341.	2004	1996	Denmark	nature	15	Bartonella henselae	bacteria	3	20	blood	genomic	Wood mouse, Apodemus sylvaticus
196	Engbaek, K., & Lawson, P. A. (2004). Identification of Bartonella species in rodents, shrews and cats in Denmark: detection of two B. henselae variants, one in cats and the other in the long‐tailed field mouse. Apmis, 112(6), 336-341.	2004	1996	Denmark	nature	15	Bartonella vinsonii	bacteria	2	13.3	blood	genomic	Wood mouse, Apodemus sylvaticus
197	Vostal, K., & Zakovska, A. (2003). Two-year study of examination of blood from wild rodents for the presence of antiborrelian antibodies. Annals of Agricultural and Environmental Medicine, 10(2).	2003	2001-2002	Czech Republic	nature	17	Borrelia burgdorferi s.l.	bacteria	10	58.8	heart or blood	immunologic	Wood mouse, Apodemus sylvaticus
198	Lledó, L., Gegúndez, I., Ruiz, E., Rodríguez, L., Bacellar, F., & Saz, J. V. (2003). Rickettsia typhi infection in wild rodents from central Spain. Annals of Tropical Medicine & Parasitology, 97(4), 411-414.	2003	2002	Spain	mixed	22	Rickettsia typhi	bacteria	2	9.0	blood	immunologic	Wood mouse, Apodemus sylvaticus
199	Holmberg, M., Mills, J. N., McGill, S., Benjamin, G., & Ellis, B. A. (2003). Bartonella infection in sylvatic small mammals of central Sweden. Epidemiology & Infection, 130(1), 149-157.	2003	1999	Sweden	mixed	25	Bartonella spp.	bacteria	6	24	blood	genomic	Wood mouse, Apodemus sylvaticus
200	Bown, K. J., Begon, M., Bennett, M., Woldehiwet, Z., & Ogden, N. H. (2003). Seasonal dynamics of Anaplasma phagocytophila in a rodent-tick (Ixodes trianguliceps) system, United Kingdom. Emerging Infectious Diseases, 9(1), 63.	2003	1997-1998	United Kingdom	nature	390	Anaplasma phagocytophilum	bacteria	7	1.8	blood	genomic	Wood mouse, Apodemus sylvaticus
201	Ledina, D., Bradaric, N., Borcic, B., Turkovic, B., Ivic, I., Bakic, J., ... & Tvrtkovic, N. (2002). Dinara-new natural focus of hemorrhagic fever with renal syndrome in Croatia. Croatian Medical Journal, 43(5), 576-580.	2002	1996	Croatia	nature	9	Orthohantavirus spp	virus	1	11.1	lung	immunologic	Wood mouse, Apodemus sylvaticus
202	Mallon, D. J., Corkill, J. E., Hazel, S. M., Wilson, J. S., French, N. P., Bennett, M., & Hart, C. A. (2002). Excretion of vancomycin-resistant enterococci by wild mammals. Emerging Infectious Diseases, 8(6), 636.	2002	1997-2000	United Kingdom	nature	131	Enterococcus spp.	bacteria	120	91.6	faecal samples	genomic	Wood mouse, Apodemus sylvaticus
203	Mallon, D. J., Corkill, J. E., Hazel, S. M., Wilson, J. S., French, N. P., Bennett, M., & Hart, C. A. (2002). Excretion of vancomycin-resistant enterococci by wild mammals. Emerging Infectious Diseases, 8(6), 636.	2002	1997-2000	United Kingdom	nature	118	Enterococcus spp. resistant	bacteria	6	5.1	faecal samples	genomic	Wood mouse, Apodemus sylvaticus
204	Beard, P. M., Daniels, M. J., Henderson, D., Pirie, A., Rudge, K., Buxton, D., ... & Sharp, J. M. (2001). Paratuberculosis infection of nonruminant wildlife in Scotland. Journal of clinical microbiology, 39(4), 1517-1521.	2001	1998-1999	United Kingdom	agriculture	88	Mycobacterium avium	bacteria	3	3.4	tissue samples: duodenum, ileum, cecum, colon, and mesenteric lymph node (MLN). A sample of liver was also included for histopathological examination. Due to the sizes of MLNs in small mammals and birds, collection of this tissue was not always possible.	genomic	Wood mouse, Apodemus sylvaticus
205	Beard, P. M., Daniels, M. J., Henderson, D., Pirie, A., Rudge, K., Buxton, D., ... & Sharp, J. M. (2001). Paratuberculosis infection of nonruminant wildlife in Scotland. Journal of clinical microbiology, 39(4), 1517-1521.	2001	1998-1999	United Kingdom	agriculture	2	Mycobacterium avium	bacteria	2		faecal samples	genomic	Wood mouse, Apodemus sylvaticus
206	Beard, P. M., Daniels, M. J., Henderson, D., Pirie, A., Rudge, K., Buxton, D., ... & Sharp, J. M. (2001). Paratuberculosis infection of nonruminant wildlife in Scotland. Journal of clinical microbiology, 39(4), 1517-1521.	2001	1998-1999	United Kingdom	agriculture	88	Mycobacterium avium	bacteria	1	1.1	tissue samples: duodenum, ileum, cecum, colon, and mesenteric lymph node (MLN). A sample of liver was also included for histopathological examination. Due to the sizes of MLNs in small mammals and birds, collection of this tissue was not always possible.	microscopic	Wood mouse, Apodemus sylvaticus
207	Torres, J., Gracenea, M., Gomez, M. S., Arrizabalaga, A., & Gonzalez-Moreno, O. (2000). The occurrence of Cryptosporidium parvum and C. muris in wild rodents and insectivores in Spain. Veterinary Parasitology, 92(4), 253-260.	2000	1995–1997	Spain	nature	278	Cryptosporidium parvum	protozoa	98	35.299999999999997	Faecal samples	microscopic	Wood mouse, Apodemus sylvaticus
208	Torres, J., Gracenea, M., Gomez, M. S., Arrizabalaga, A., & Gonzalez-Moreno, O. (2000). The occurrence of Cryptosporidium parvum and C. muris in wild rodents and insectivores in Spain. Veterinary Parasitology, 92(4), 253-260.	2000	1995–1997	Spain	nature	278	Cryptosporidium muris	protozoa	27	9,7	Faecal samples	microscopic	Wood mouse, Apodemus sylvaticus
209	Hazel, S. M., Bennett, M., Chantrey, J., Bown, K., Cavanagh, R., Jones, T. R., ... & Begon, M. (2000). A longitudinal study of an endemic disease in its wildlife reservoir: cowpox and wild rodents. Epidemiology & Infection, 124(3), 551-562.	2000	1995-1998	United Kingdom	nature	1427	Cowpox virus	virus	259	18,1	blood	immunologic	Wood mouse, Apodemus sylvaticus
210	Escutenaire, S., Chalon, P., Verhagen, R., Heyman, P., Thomas, I., Karelle-Bui, L., ... & Pastoret, P. P. (2000). Spatial and temporal dynamics of Puumala hantavirus infection in red bank vole (Clethrionomys glareolus) populations in Belgium. Virus research, 67(1), 91-107.	2000	1996-1999	Belgium	nature	804	Puumala orthohantavirus	virus	8	1.0	blood	immunologic	Wood mouse, Apodemus sylvaticus
211	Escutenaire, S., Chalon, P., Verhagen, R., Heyman, P., Thomas, I., Karelle-Bui, L., ... & Pastoret, P. P. (2000). Spatial and temporal dynamics of Puumala hantavirus infection in red bank vole (Clethrionomys glareolus) populations in Belgium. Virus research, 67(1), 91-107.	2000	1996-1998	Belgium	nature	60	Puumala orthohantavirus	virus	0	0	lung	genomic	Wood mouse, Apodemus sylvaticus
212	Liz, J. S., Anderes, L., Sumner, J. W., Massung, R. F., Gern, L., Rutti, B., & Brossard, M. (2000). PCR detection of granulocytic ehrlichiae in Ixodes ricinus ticks and wild small mammals in western Switzerland. Journal of clinical microbiology, 38(3), 1002-1007.	2000	1998	Switzerland	nature	37	Ehrlichia spp.	bacteria	0	0	blood and liver, spleen, and ear	genomic	Wood mouse, Apodemus sylvaticus
213	Gray, J. S., Kirstein, F., Robertson, J. N., Stein, J., & Kahl, O. (1999). Borrelia burgdorferi sensu lato in Ixodes ricinus ticks and rodents in a recreational park in south-western Ireland. Experimental & applied acarology, 23, 717-729.	1999	1994–1996	Ireland	nature	226	Borrelia burgdorferi sensu lato	bacteria	6	2.6	ear	genomic	Wood mouse, Apodemus sylvaticus
214	Gray, J. S., Kirstein, F., Robertson, J. N., Stein, J., & Kahl, O. (1999). Borrelia burgdorferi sensu lato in Ixodes ricinus ticks and rodents in a recreational park in south-western Ireland. Experimental & applied acarology, 23, 717-729.	1999	1995–1996	Ireland	nature	40	Borrelia burgdorferi sensu lato	bacteria	2	5	blood	immunologic	Wood mouse, Apodemus sylvaticus
215	Chantrey, J., Meyer, H., Baxby, D., Begon, M., Bown, K. J., Hazel, S. M., ... & Bennett, M. (1999). Cowpox: reservoir hosts and geographic range. Epidemiology & Infection, 122(3), 455-460.	1999	1995-1997	United Kingdom	nature	63	Cowpox virus	virus	2	3.2	blood	genomic	Wood mouse, Apodemus sylvaticus
216	Chantrey, J., Meyer, H., Baxby, D., Begon, M., Bown, K. J., Hazel, S. M., ... & Bennett, M. (1999). Cowpox: reservoir hosts and geographic range. Epidemiology & Infection, 122(3), 455-460.	1999	before 1999	United Kingdom	nature	149	Cowpox virus	virus	0	0	blood	immunologic	Wood mouse, Apodemus sylvaticus
217	Behnke, J. M., Lewis, J. W., Zain, S. M., & Gilbert, F. S. (1999). Helminth infections in Apodemus sylvaticus in southern England: interactive effects of host age, sex and year on the prevalence and abundance of infections. Journal of Helminthology, 73(1), 31-44.	1999	1994-1997	United Kingdom	nature	134	Pelodera strongyloides	helminths	35	26.1	small intestine	microscopic	Wood mouse, Apodemus sylvaticus
218	Behnke, J. M., Lewis, J. W., Zain, S. M., & Gilbert, F. S. (1999). Helminth infections in Apodemus sylvaticus in southern England: interactive effects of host age, sex and year on the prevalence and abundance of infections. Journal of Helminthology, 73(1), 31-44.	1999	1994-1997	United Kingdom	nature	134	Taenia taeniaeformis	helminths	4	3	small intestine	microscopic	Wood mouse, Apodemus sylvaticus
219	Sandvik, T., Tryland, M., Hansen, H., Mehl, R., Moens, U., Olsvik, Ø., & Traavik, T. (1998). Naturally occurring orthopoxviruses: potential for recombination with vaccine vectors. Journal of clinical microbiology, 36(9), 2542-2547.	1998	1995	Norway	unspecified	74	Orthopoxvirus spp	virus	16	21.6	spleen, liver, kidney, lung	genomic	Wood mouse, Apodemus sylvaticus
220	Chalmers, R. M., Sturdee, A. P., Bull, S. A., Miller, A., & Wright, S. E. (1997). The prevalence of Cryptosporidium parvum and C. muris in Mus domesticus, Apodemus sylvaticus and Clethrionomys glareolus in an agricultural system. Parasitology Research, 83, 478-482.	1997	1993-1994	United Kingdom	agriculture	230	Cryptosporidium parvum	protozoa	48	21	Faecal samples	immunologic	Wood mouse, Apodemus sylvaticus
221	Chalmers, R. M., Sturdee, A. P., Bull, S. A., Miller, A., & Wright, S. E. (1997). The prevalence of Cryptosporidium parvum and C. muris in Mus domesticus, Apodemus sylvaticus and Clethrionomys glareolus in an agricultural system. Parasitology Research, 83, 478-482.	1997	1993-1994	United Kingdom	agriculture	230	Cryptosporidium muris	protozoa	12	5	Faecal samples	immunologic	Wood mouse, Apodemus sylvaticus
222	McCaughey, C., Montgomery, W. I., Twomey, N., Addley, M., O'Neill, H. J., & Coyle, P. V. (1996). Evidence of hantavirus in wild rodents in Northern Ireland. Epidemiology & Infection, 117(2), 361-366.	1996	1993-1994	United Kingdom	mixed	31	Orthohantavirus spp	virus	4	12.9	blood	immunologic	Wood mouse, Apodemus sylvaticus
223	McCaughey, C., Montgomery, W. I., Twomey, N., Addley, M., O'Neill, H. J., & Coyle, P. V. (1996). Evidence of hantavirus in wild rodents in Northern Ireland. Epidemiology & Infection, 117(2), 361-366.	1996	1993-1994	United Kingdom	mixed	31	Orthohantavirus spp	virus	1	3.2	blood	immunologic	Wood mouse, Apodemus sylvaticus
224	McCaughey, C., Montgomery, W. I., Twomey, N., Addley, M., O'Neill, H. J., & Coyle, P. V. (1996). Evidence of hantavirus in wild rodents in Northern Ireland. Epidemiology & Infection, 117(2), 361-366.	1996	1993-1994	United Kingdom	mixed	31	Orthohantavirus spp	virus	3	9.7	lung	immunologic	Wood mouse, Apodemus sylvaticus
225	Crouch, A. C., Baxby, D., McCracken, C. M., Gaskell, R. M., & Bennett, M. (1995). Serological evidence for the reservoir hosts of cowpox virus in British wildlife. Epidemiology & Infection, 115(1), 185-191.	1995	1975-1993	United Kingdom	unspecified	86	Orthopoxvirus spp	virus	17	19.8	serum and tissues	immunologic	Wood mouse, Apodemus sylvaticus
226	Crouch, A. C., Baxby, D., McCracken, C. M., Gaskell, R. M., & Bennett, M. (1995). Serological evidence for the reservoir hosts of cowpox virus in British wildlife. Epidemiology & Infection, 115(1), 185-191.	1995	1975-1993	United Kingdom	unspecified	13	Orthopoxvirus spp	virus	10	76.9	serum and tissues	immunologic	Wood mouse, Apodemus sylvaticus
227	Frandsen, F. L. E. M. M. I. N. G., Bresciani, J. O. S. É., & Hansen, H. G. (1995). Prevalence of antibodies to Borvelia burgdorferi in Danish rodents. Apmis, 103(1‐6), 247-253.	1995	1990-1992	Denmark	nature	92	Borrelia burgdorferi sensu lato	bacteria	39	42.1	blood	immunologic	Wood mouse, Apodemus sylvaticus
228	Humair, P. F., Peter, O., Wallich, R., & Gern, L. (1995). Strain variation of Lyme disease spirochetes isolated from Ixodes ricinus ticks and rodents collected in two endemic areas in Switzerland. Journal of medical entomology, 32(4), 433-438.	1995	1993	Switzerland	nature	30	Borrelia burgdorferi sensu lato	bacteria	1	3.3	spleen and ear	microscopic	Wood mouse, Apodemus sylvaticus
229	Humair, P. F., Peter, O., Wallich, R., & Gern, L. (1995). Strain variation of Lyme disease spirochetes isolated from Ixodes ricinus ticks and rodents collected in two endemic areas in Switzerland. Journal of medical entomology, 32(4), 433-438.	1995	1993	Switzerland	nature	21	Borrelia burgdorferi sensu lato	bacteria	0	0	ear	microscopic	Wood mouse, Apodemus sylvaticus
230	Humair, P. F., Peter, O., Wallich, R., & Gern, L. (1995). Strain variation of Lyme disease spirochetes isolated from Ixodes ricinus ticks and rodents collected in two endemic areas in Switzerland. Journal of medical entomology, 32(4), 433-438.	1995	1993	Switzerland	nature	9	Borrelia burgdorferi sensu lato	bacteria	0	0	bladder, heart, brain, cheek skin, and ear	microscopic	Wood mouse, Apodemus sylvaticus
231	Humair, P. F., Peter, O., Wallich, R., & Gern, L. (1995). Strain variation of Lyme disease spirochetes isolated from Ixodes ricinus ticks and rodents collected in two endemic areas in Switzerland. Journal of medical entomology, 32(4), 433-438.	1995	1993	Switzerland	nature	9	Borrelia burgdorferi sensu lato	bacteria	1	11.1	spleen	microscopic	Wood mouse, Apodemus sylvaticus
232	Gray, J. S., Kahl, O., Janetzki, C., Stein, J., & Guy, E. (1995). The spatial distribution of Borrelia burgdorferi-infected Ixodes ricinus in the Connemara region of County Galway, Ireland. Experimental & applied acarology, 19, 163-172.	1995	1992-1993	Ireland	mixed	43	Borrelia burgdorferi sensu lato	bacteria	21	48.8	ear	genomic	Wood mouse, Apodemus sylvaticus
233	Humair, P. F., Turrian, N., Aeschlimann, A., & Gern, L. (1993). Borrelia burgdorferi in a focus of Lyme borreliosis: epizootiologic contribution of small mammals. Folia Parasitologica, 40(1), 65-70.	1993	1988	Switzerland	nature	43	Borrelia burgdorferi sensu lato	bacteria	16	37.2	blood	immunologic	Wood mouse, Apodemus sylvaticus
234	De Boer, R., Hovius, K. E., Nohlmans, M. K. E., & Gray, J. S. (1993). The woodmouse (Apodemus sylvaticus) as a reservoir of tick-transmitted spirochetes (Borrelia burgdorferi) in The Netherlands. Zentralblatt für Bakteriologie, 279(3), 404-416.	1993	1990	The Netherlands	nature	195	Borrelia burgdorferi sensu lato	bacteria	39	20	internal organs of the ticks	microscopic	Wood mouse, Apodemus sylvaticus
235	Montgomery, S. S. J., & Montgomery, W. I. (1988). Cyclic and non-cyclic dynamics in populations of the helminth parasites of wood mice, Apodemus sylvaticus. Journal of Helminthology, 62(1), 78-90.	1988	1978-1981	United Kingdom	nature	3044	Taenia taeniaeformis	helminths	160	5.3	liver, pancreas, stomach, intestine, caecum	microscopic	Wood mouse, Apodemus sylvaticus
236	Turner, C. M. R. (1986). Seasonal and age distributions of Babesia, Hepatozoon, Trypanosoma and Grahamella species in Clethrionomys glareolus and Apodemus sylvaticus populations. Parasitology, 93(2), 279-289.	1986	1981-1982	United Kingdom	nature	398	Babesia microti	protozoa	positive, but unclear how many		blood	immunologic	Wood mouse, Apodemus sylvaticus
237	Turner, C. M. R. (1986). Seasonal and age distributions of Babesia, Hepatozoon, Trypanosoma and Grahamella species in Clethrionomys glareolus and Apodemus sylvaticus populations. Parasitology, 93(2), 279-289.	1986	1981-1982	United Kingdom	nature	398	Trypanosoma spp	protozoa	positive, but unclear how many		blood	microscopic	Wood mouse, Apodemus sylvaticus
238	Turner, C. M. R. (1986). Seasonal and age distributions of Babesia, Hepatozoon, Trypanosoma and Grahamella species in Clethrionomys glareolus and Apodemus sylvaticus populations. Parasitology, 93(2), 279-289.	1986	1981-1982	United Kingdom	nature	398	Bartonella spp	bacteria	positive, but unclear how many		blood	microscopic	Wood mouse, Apodemus sylvaticus
239	Gresíková, M., Sekeyová, M., Brummer-Korvenkontio, M., Kozuch, O., Labuda, M., Rajcáni, J., & Lysý, J. (1986). Serological survey with the antigen of haemorrhagic fever virus with renal syndrome in small rodents in Slovakia. Acta virologica, 30(2), 158-160.	1986	1983-1984	Slovakia	nature	18	Orthohantavirus spp	virus	2	11.1	blood	immunologic	Wood mouse, Apodemus sylvaticus
240	Sommer, A. I., Traavik, T., Mehl, R., Berdal, B. P., & Dalrymple, J. M. (1985). Reservoir animals for nephropathia epidemica in Norway: indications of a major role for the bank vole (C. glareolus) in comparison with the woodmouse (A. sylvaticus). Epidemiology & Infection, 94(1), 123-127.	1985	before 1985	Norway	unspecified	115	Puumala orthohantavirus	virus	23	20	blood and lungs	immunologic	Wood mouse, Apodemus sylvaticus
241	Sommer, A. I., Traavik, T., Mehl, R., Berdal, B. P., & Dalrymple, J. M. (1985). Reservoir animals for nephropathia epidemica in Norway: indications of a major role for the bank vole (C. glareolus) in comparison with the woodmouse (A. sylvaticus). Epidemiology & Infection, 94(1), 123-127.	1985	before 1985	Norway	unspecified	115	Puumala orthohantavirus	virus	16	13.9	blood	immunologic	Wood mouse, Apodemus sylvaticus
242	Sommer, A. I., Traavik, T., Mehl, R., Berdal, B. P., & Dalrymple, J. M. (1985). Reservoir animals for nephropathia epidemica in Norway: indications of a major role for the bank vole (C. glareolus) in comparison with the woodmouse (A. sylvaticus). Epidemiology & Infection, 94(1), 123-127.	1985	before 1985	Norway	unspecified	115	Puumala orthohantavirus	virus	5	4.4	lung	immunologic	Wood mouse, Apodemus sylvaticus
243	Sommer, A. I., Traavik, T., Mehl, R., Berdal, B. P., & Dalrymple, J. M. (1985). Reservoir animals for nephropathia epidemica in Norway: indications of a major role for the bank vole (C. glareolus) in comparison with the woodmouse (A. sylvaticus). Epidemiology & Infection, 94(1), 123-127.	1985	before 1985	Norway	unspecified	115	Puumala orthohantavirus	virus	2	1.7	blood and lung	immunologic	Wood mouse, Apodemus sylvaticus
244	Sebek, Z., Vlcek, M., & Stĕrba, J. (1983). Small mammals as reservoirs and transmitters of leptospires in livestock-breeding farms and their surroundings. Folia Parasitologica, 30(4), 363-371.	1983	1976-1978	Czech Republic	agriculture	125	Leptospira interrogans	bacteria	12	9.6	blood	immunologic	Wood mouse, Apodemus sylvaticus
245	Borcic, B., Kovacic, H., Sebek, Z., Aleraj, B., & Tvrtkovic, N. (1982). Small terrestrial mammals as reservoir of leptospires in the Sava Valley (Croatia). Folia Parasitol, 29, 177-182.	1982	1976-1979	Croatia	nature	102	Leptospira spp	bacteria	11	10.8	kidney	culturing	Wood mouse, Apodemus sylvaticus
246	Borcic, B., Kovacic, H., Sebek, Z., Aleraj, B., & Tvrtkovic, N. (1982). Small terrestrial mammals as reservoir of leptospires in the Sava Valley (Croatia). Folia Parasitol, 29, 177-182.	1982	1976-1979	Croatia	nature	102	Leptospira interrogans	bacteria	9	8.8000000000000007	kidney	culturing	Wood mouse, Apodemus sylvaticus
247	Borcic, B., Kovacic, H., Sebek, Z., Aleraj, B., & Tvrtkovic, N. (1982). Small terrestrial mammals as reservoir of leptospires in the Sava Valley (Croatia). Folia Parasitol, 29, 177-182.	1982	1976-1979	Croatia	nature	79	Leptospira interrogans	bacteria	3	3.8	blood	immunologic	Wood mouse, Apodemus sylvaticus
248	Healing, T. D. (1981). Infections with blood parasites in the small British rodents Apodemus sylvaticus, Clethrionomys glareolus and Microtus agrestis. Parasitology, 83(1), 179-189.	1981	1976-1978	United Kingdom	nature	494	Babesia spp	protozoa	34	6.8	blood	microscopic	Wood mouse, Apodemus sylvaticus
249	Healing, T. D. (1981). Infections with blood parasites in the small British rodents Apodemus sylvaticus, Clethrionomys glareolus and Microtus agrestis. Parasitology, 83(1), 179-189.	1981	1976-1978	United Kingdom	nature	494	Trypanosoma spp	protozoa	5	1.0	blood	microscopic	Wood mouse, Apodemus sylvaticus
250	Healing, T. D. (1981). Infections with blood parasites in the small British rodents Apodemus sylvaticus, Clethrionomys glareolus and Microtus agrestis. Parasitology, 83(1), 179-189.	1981	1976-1978	United Kingdom	nature	494	Bartonella spp	bacteria	52	10.5	blood	microscopic	Wood mouse, Apodemus sylvaticus
251	Bettini, S., Pozio, E., & Gradoni, L. (1980). Leishmaniasis in Tuscany (Italy):(II) Leishmania from wild Rodentia and Carnivora in a human and canine leishmaniasis focus. Transactions of the Royal Society of Tropical Medicine and Hygiene, 74(1), 77-83.	1980	1977-1978	Italy	mixed	134	Leishmania spp.	protozoa	0	0	spleen	microscopic	Wood mouse, Apodemus sylvaticus
252	Servan, J., Brault, J., Alonso, J. M., Bercovier, H., & Mollaret, H. H. (1979). Yersinia enterocolitica among small wild mammals in France. Comparative Immunology, Microbiology and Infectious Diseases, 1(4), 321-333.	1979	1974-1976	France	mixed	910	Yersinia enterocolitica	bacteria	107	11.8	spleens or intestines	culturing	Wood mouse, Apodemus sylvaticus
253	Fernie, D. S., & Park, R. W. A. (1977). The isolation and nature of campylobacters (microaerophilic vibrios) from laboratory and wild rodents. Journal of medical microbiology, 10(3), 325-330.	1977	before 1977	United Kingdom	nature	12	Campylobacter spp.	bacteria	0	0	faecal samples	culturing	Wood mouse, Apodemus sylvaticus
254	Aldova, E., & Lim, D. (1974). Yersinia enterocolitica in small rodents. 1. Pilot study in two wildlife areas. Zentralblatt fur Bakteriologie, Parasitenkunde, Infektionskrankheiten und Hygiene. Erste Abteilung Originale. Reihe A: Medizinische Mikrobiologie und Parasitologie, 226(4), 491-496.	1974	1972	Czech Republic	nature	15	Yersinia enterocolitica	bacteria	4	26.7	spleen and intestine content	culturing	Wood mouse, Apodemus sylvaticus
255	Behnke, J. M., Rogan, M. T., Craig, P. S., Jackson, J. A., & Hide, G. (2021). Long-term trends in helminth infections of wood mice (Apodemus sylvaticus) from the vicinity of Malham Tarn in North Yorkshire, England. Parasitology, 148(4), 451-463.	2021	1993-2018	United Kingdom	nature	483	Taenia taeniaeformis	helminths	3	0.6	liver	microscopic	Wood mouse, Apodemus sylvaticus
256	Behnke, J. M., Rogan, M. T., Craig, P. S., Jackson, J. A., & Hide, G. (2021). Long-term trends in helminth infections of wood mice (Apodemus sylvaticus) from the vicinity of Malham Tarn in North Yorkshire, England. Parasitology, 148(4), 451-463.	2021	1993-2018	United Kingdom	nature	483	Hymenolepis spp	helminths	3	0.6	intestine	microscopic	Wood mouse, Apodemus sylvaticus
257	Król, N., Obiegala, A., Imholt, C., Arz, C., Schmidt, E., Jeske, K., ... & Pfeffer, M. (2022). Diversity of Borrelia burgdorferi sensu lato in ticks and small mammals from different habitats. Parasites & Vectors, 15(1), 1-11.	2022	2017-2019	Germany	nature	108	Borrelia spp.	bacteria	2	1.8518518518518516	skin	genomic	Wood mouse, Apodemus sylvaticus
258	Bourret, V., Dutra, L., Alburkat, H., Mäki, S., Lintunen, E., Wasniewski, M., ... & Sironen, T. (2022). Serologic Surveillance for SARS-CoV-2 Infection among Wild Rodents, Europe. Emerging Infectious Diseases, 28(12), 2577.	2022	2021	Ireland	mixed	121	SARS-CoV-2	virus	0	0	heart fluid	genomic and serological	Wood mouse, Apodemus sylvaticus
259	Bourret, V., Dutra, L., Alburkat, H., Mäki, S., Lintunen, E., Wasniewski, M., ... & Sironen, T. (2022). Serologic Surveillance for SARS-CoV-2 Infection among Wild Rodents, Europe. Emerging Infectious Diseases, 28(12), 2577.	2022	2021	Ireland	urban	30	SARS-CoV-2	virus	0	0	heart fluid	genomic and serological	Wood mouse, Apodemus sylvaticus
260	Bourret, V., Dutra, L., Alburkat, H., Mäki, S., Lintunen, E., Wasniewski, M., ... & Sironen, T. (2022). Serologic Surveillance for SARS-CoV-2 Infection among Wild Rodents, Europe. Emerging Infectious Diseases, 28(12), 2577.	2022	2021	Ireland	nature	91	SARS-CoV-2	virus	0	0	heart fluid	genomic and serological	Wood mouse, Apodemus sylvaticus
261	Bourret, V., Dutra, L., Alburkat, H., Mäki, S., Lintunen, E., Wasniewski, M., ... & Sironen, T. (2022). Serologic Surveillance for SARS-CoV-2 Infection among Wild Rodents, Europe. Emerging Infectious Diseases, 28(12), 2577.	2022	2021	Belgium	mixed	112	SARS-CoV-2	virus	0	0	heart fluid	genomic and serological	Wood mouse, Apodemus sylvaticus
262	Bourret, V., Dutra, L., Alburkat, H., Mäki, S., Lintunen, E., Wasniewski, M., ... & Sironen, T. (2022). Serologic Surveillance for SARS-CoV-2 Infection among Wild Rodents, Europe. Emerging Infectious Diseases, 28(12), 2577.	2022	2021	Belgium	urban	72	SARS-CoV-2	virus	0	0	heart fluid	genomic and serological	Wood mouse, Apodemus sylvaticus
263	Bourret, V., Dutra, L., Alburkat, H., Mäki, S., Lintunen, E., Wasniewski, M., ... & Sironen, T. (2022). Serologic Surveillance for SARS-CoV-2 Infection among Wild Rodents, Europe. Emerging Infectious Diseases, 28(12), 2577.	2022	2021	Belgium	nature	40	SARS-CoV-2	virus	0	0	heart fluid	genomic and serological	Wood mouse, Apodemus sylvaticus
264	Bourret, V., Dutra, L., Alburkat, H., Mäki, S., Lintunen, E., Wasniewski, M., ... & Sironen, T. (2022). Serologic Surveillance for SARS-CoV-2 Infection among Wild Rodents, Europe. Emerging Infectious Diseases, 28(12), 2577.	2022	2021	France	mixed	120	SARS-CoV-2	virus	0	0	heart fluid	genomic and serological	Wood mouse, Apodemus sylvaticus
265	Bourret, V., Dutra, L., Alburkat, H., Mäki, S., Lintunen, E., Wasniewski, M., ... & Sironen, T. (2022). Serologic Surveillance for SARS-CoV-2 Infection among Wild Rodents, Europe. Emerging Infectious Diseases, 28(12), 2577.	2022	2021	France	urban	80	SARS-CoV-2	virus	0	0	heart fluid	genomic and serological	Wood mouse, Apodemus sylvaticus
266	Bourret, V., Dutra, L., Alburkat, H., Mäki, S., Lintunen, E., Wasniewski, M., ... & Sironen, T. (2022). Serologic Surveillance for SARS-CoV-2 Infection among Wild Rodents, Europe. Emerging Infectious Diseases, 28(12), 2577.	2022	2021	France	nature	40	SARS-CoV-2	virus	0	0	heart fluid	genomic and serological	Wood mouse, Apodemus sylvaticus
267	Bourret, V., Dutra, L., Alburkat, H., Mäki, S., Lintunen, E., Wasniewski, M., ... & Sironen, T. (2022). Serologic Surveillance for SARS-CoV-2 Infection among Wild Rodents, Europe. Emerging Infectious Diseases, 28(12), 2577.	2022	2021	Poland	nature	22	SARS-CoV-2	virus	0	0	heart fluid	genomic and serological	Wood mouse, Apodemus sylvaticus
268	Wernike, K., Drewes, S., Mehl, C., Hesse, C., Imholt, C., Jacob, J., ... & Beer, M. (2022). No evidence for the presence of SARS-CoV-2 in bank voles and other rodents in Germany, 2020–2022. Pathogens, 11(10), 1112.	2022	2021	Germany	mixed	2	SARS-CoV-2	virus	0	0	chest cavity lavage fluid	immunologic	Wood mouse, Apodemus sylvaticus
269	Hönig, V., Kamiš, J., Maršíková, A., Matějková, T., Stopka, P., Mácová, A., ... & Kvičerová, J. (2022). Orthohantaviruses in reservoir and atypical hosts in the Czech Republic: spillover infection and indication of virus-specific tissue tropism. Microbiology Spectrum, 10(5), e01306-22.	2022	2016-2020	Czech Republic	mixed	25	Tula orthohantavirus	virus	2	8	lung, liver, kidney, spleen, brain and heart	genomic	Wood mouse, Apodemus sylvaticus
270	Hönig, V., Kamiš, J., Maršíková, A., Matějková, T., Stopka, P., Mácová, A., ... & Kvičerová, J. (2022). Orthohantaviruses in reservoir and atypical hosts in the Czech Republic: spillover infection and indication of virus-specific tissue tropism. Microbiology Spectrum, 10(5), e01306-22.	2022	2016-2020	Czech Republic	mixed	25	Dobrava-Belgrade orthohantavirus	virus	2	8	lung, liver, kidney, spleen, brain and heart	genomic	Wood mouse, Apodemus sylvaticus
271	Arden, K., Gedye, K., Angelin‐Bonnet, O., Murphy, E., & Antic, D. (2022). Yersinia enterocolitica in wild and peridomestic rodents within Great Britain, a prevalence study. Zoonoses and Public Health, 69(5), 537-549.	2022	2014-2016	United Kingdom	agriculture	75	Yersinia enterocolitica	bacteria	2	2.666666666666667	faeces	genomic	Wood mouse, Apodemus sylvaticus
272	Žákovská, A., Treml, F., Nejezchlebová, H., Nepeřený, J., Budíková, M., & Bártová, E. (2022). Leptospira interrogans Sensu Lato in Wild Small Mammals in Three Moravian Localities of the Czech Republic. Pathogens, 11(8), 888.	2022	2011-2015	Czech Republic	nature	57	Leptospira spp	bacteria	6	10.526315789473683	serum	immunologic	Wood mouse, Apodemus sylvaticus
273	van Duijvendijk, G., Krijger, I., van Schaijk, M., Fonville, M., Gort, G., Sprong, H., & Takken, W. (2022). Seasonal dynamics of tick burden and associated Borrelia burgdorferi sl and Borrelia miyamotoi infections in rodents in a Dutch forest ecosystem. Experimental and Applied Acarology, 87(2-3), 235-251.	2022	2013-2014	Netherlands	nature	305	Borrelia burgdorferi s.l.	bacteria	44	14.426229508196723	ear biopsy	genomic	Wood mouse, Apodemus sylvaticus
274	van Duijvendijk, G., Krijger, I., van Schaijk, M., Fonville, M., Gort, G., Sprong, H., & Takken, W. (2022). Seasonal dynamics of tick burden and associated Borrelia burgdorferi sl and Borrelia miyamotoi infections in rodents in a Dutch forest ecosystem. Experimental and Applied Acarology, 87(2-3), 235-251.	2022	2013-2014	Netherlands	nature	305	Borrelia miyamotoi	bacteria	5	1.639344262295082	ear biopsy	genomic	Wood mouse, Apodemus sylvaticus
275	Herrero-Cófreces, S., Mougeot, F., Sironen, T., Meyer, H., Rodríguez-Pastor, R., & Luque-Larena, J. J. (2022). Viral zoonoses in small wild mammals and detection of hantavirus, Spain. Emerging Infectious Diseases, 28(6), 1294.	2022	2013-2019	Spain	unspecified	34	Lymphocytic choriomeningitis mammarenavirus	virus	2	5.8823529411764701	serum	immunologic	Wood mouse, Apodemus sylvaticus
276	Herrero-Cófreces, S., Mougeot, F., Sironen, T., Meyer, H., Rodríguez-Pastor, R., & Luque-Larena, J. J. (2022). Viral zoonoses in small wild mammals and detection of hantavirus, Spain. Emerging Infectious Diseases, 28(6), 1294.	2022	2013-2019	Spain	unspecified	2	Lymphocytic choriomeningitis mammarenavirus	virus	0	0	liver, lung and spleen	genomic	Wood mouse, Apodemus sylvaticus
277	Herrero-Cófreces, S., Mougeot, F., Sironen, T., Meyer, H., Rodríguez-Pastor, R., & Luque-Larena, J. J. (2022). Viral zoonoses in small wild mammals and detection of hantavirus, Spain. Emerging Infectious Diseases, 28(6), 1294.	2022	2013-2019	Spain	unspecified	34	Orthohantavirus spp	virus	0	0	serum	immunologic	Wood mouse, Apodemus sylvaticus
278	Herrero-Cófreces, S., Mougeot, F., Sironen, T., Meyer, H., Rodríguez-Pastor, R., & Luque-Larena, J. J. (2022). Viral zoonoses in small wild mammals and detection of hantavirus, Spain. Emerging Infectious Diseases, 28(6), 1294.	2022	2013-2019	Spain	unspecified	34	Orthopoxvirus spp	virus	0	0	serum	immunologic	Wood mouse, Apodemus sylvaticus
279	García-Livia, K., Fernández-Álvarez, Á., Feliu, C., Miquel, J., Quilichini, Y., & Foronda, P. (2022). Cryptosporidium spp. in wild murids (Rodentia) from Corsica, France. Parasitology Research, 1-10.	2022	2016	France	rural	11	Cryptosporidium spp	protozoa	0	0	faeces	genomic	Wood mouse, Apodemus sylvaticus
280	Platt-Samoraj, A., Kończyk-Kmiecik, K., & Bakuła, T. (2021). Occurrence and genetic correlations of Yersinia spp. isolated from commensal rodents in Northeastern Poland. Pathogens, 10(10), 1247.	2021	2019 and 2020	Poland	agriculture	8	Yersinia enterocolitica	bacteria	0	0	intestines, liver, lung, kidney, spleen, mesenteric lymph nodes	genomic	Wood mouse, Apodemus sylvaticus
281	Sáez-Durán, S., Debenedetti, Á. L., Sainz-Elipe, S., Sabater-Tena, M., Galán-Puchades, M. T., & Fuentes, M. V. (2021). Ecological analysis of the helminth community of the wood mouse, Apodemus sylvaticus, along an 18-year post-fire regeneration period in a Mediterranean ecosystem. Animals, 11(10), 2926.	2021	2002-2018	Spain	nature	917	Brachylaima spp	helminths	21	2.2900763358778624	intestines	microscopic	Wood mouse, Apodemus sylvaticus
282	Sáez-Durán, S., Debenedetti, Á. L., Sainz-Elipe, S., Sabater-Tena, M., Galán-Puchades, M. T., & Fuentes, M. V. (2021). Ecological analysis of the helminth community of the wood mouse, Apodemus sylvaticus, along an 18-year post-fire regeneration period in a Mediterranean ecosystem. Animals, 11(10), 2926.	2021	2002-2018	Spain	nature	917	Taenia martis	helminths	27	2.9443838604143946	intestines	microscopic	Wood mouse, Apodemus sylvaticus
283	Sáez-Durán, S., Debenedetti, Á. L., Sainz-Elipe, S., Sabater-Tena, M., Galán-Puchades, M. T., & Fuentes, M. V. (2021). Ecological analysis of the helminth community of the wood mouse, Apodemus sylvaticus, along an 18-year post-fire regeneration period in a Mediterranean ecosystem. Animals, 11(10), 2926.	2021	2002-2018	Spain	nature	917	Mesocestoides spp	helminths	8	0,9	intestines	microscopic	Wood mouse, Apodemus sylvaticus
284	Pittermannová, P., Žákovská, A., Váňa, P., Marková, J., Treml, F., Černíková, L., ... & Bártová, E. (2021). Wild Small Mammals and Ticks in Zoos—Reservoir of Agents with Zoonotic Potential?. Pathogens, 10(6), 777.	2021	2016-2018	Czech Republic	other	10	Coxiella burnetii	bacteria	4	40	heart fluid	immunologic	Wood mouse, Apodemus sylvaticus
285	Pittermannová, P., Žákovská, A., Váňa, P., Marková, J., Treml, F., Černíková, L., ... & Bártová, E. (2021). Wild Small Mammals and Ticks in Zoos—Reservoir of Agents with Zoonotic Potential?. Pathogens, 10(6), 777.	2021	2016-2018	Czech Republic	other	10	Francisella tularensis	bacteria	1	10	heart fluid	immunologic	Wood mouse, Apodemus sylvaticus
286	Pittermannová, P., Žákovská, A., Váňa, P., Marková, J., Treml, F., Černíková, L., ... & Bártová, E. (2021). Wild Small Mammals and Ticks in Zoos—Reservoir of Agents with Zoonotic Potential?. Pathogens, 10(6), 777.	2021	2016-2018	Czech Republic	other	10	Borrelia burgdorferi s.l.	bacteria	2	20	heart fluid	immunologic	Wood mouse, Apodemus sylvaticus
287	Pittermannová, P., Žákovská, A., Váňa, P., Marková, J., Treml, F., Černíková, L., ... & Bártová, E. (2021). Wild Small Mammals and Ticks in Zoos—Reservoir of Agents with Zoonotic Potential?. Pathogens, 10(6), 777.	2021	2016-2018	Czech Republic	other	1	Leptospira interrogans	bacteria	0	0	heart fluid	immunologic	Wood mouse, Apodemus sylvaticus
288	Azagi, T., Jaarsma, R. I., Docters van Leeuwen, A., Fonville, M., Maas, M., Franssen, F. F., ... & Demir, S. (2021). Circulation of Babesia species and their exposure to humans through Ixodes ricinus. Pathogens, 10(4), 386.	2021	2018-2019	Netherlands	unspecified	634	Babesia spp	protozoa	5	0.78864353312302837	spleen	genomic	Wood mouse, Apodemus sylvaticus
289	Azagi, T., Jaarsma, R. I., Docters van Leeuwen, A., Fonville, M., Maas, M., Franssen, F. F., ... & Demir, S. (2021). Circulation of Babesia species and their exposure to humans through Ixodes ricinus. Pathogens, 10(4), 386.	2021	2018-2019	Netherlands	unspecified	5	Babesia microti	protozoa	2	40	spleen	genomic	Wood mouse, Apodemus sylvaticus
290	Piredda, I., Ponti, M. N., Palmas, B., Noworol, M., Pedditzi, A., Rebechesu, L., & Chisu, V. (2021). Molecular typing of pathogenic Leptospira species isolated from wild mammal reservoirs in Sardinia. Animals, 11(4), 1109.	2021	2011-2019	Italy	unspecified	60	Leptospira spp	bacteria	19	31.666666666666664	kidney	genomic	Wood mouse, Apodemus sylvaticus
291	Piredda, I., Ponti, M. N., Palmas, B., Noworol, M., Pedditzi, A., Rebechesu, L., & Chisu, V. (2021). Molecular typing of pathogenic Leptospira species isolated from wild mammal reservoirs in Sardinia. Animals, 11(4), 1109.	2021	2011-2019	Italy	unspecified	19	Leptospira interrogans	bacteria	2	10.526315789473683	kidney	genomic	Wood mouse, Apodemus sylvaticus
292	Piredda, I., Ponti, M. N., Palmas, B., Noworol, M., Pedditzi, A., Rebechesu, L., & Chisu, V. (2021). Molecular typing of pathogenic Leptospira species isolated from wild mammal reservoirs in Sardinia. Animals, 11(4), 1109.	2021	2011-2019	Italy	unspecified	19	Leptospira borgpetersenii	bacteria	6	31.578947368421051	kidney	genomic	Wood mouse, Apodemus sylvaticus
293	Madai, M., Horváth, G., Herczeg, R., Somogyi, B., Zana, B., Földes, F., ... & Jakab, F. (2021). Effectiveness regarding hantavirus detection in rodent tissue samples and urine. Viruses, 13(4), 570.	2021	2012-2015	Hungary	unspecified	6	Dobrava-Belgrade orthohantavirus	virus	0	0	lung, liver, kidney and urine	genomic	Wood mouse, Apodemus sylvaticus
294	Madai, M., Horváth, G., Herczeg, R., Somogyi, B., Zana, B., Földes, F., ... & Jakab, F. (2021). Effectiveness regarding hantavirus detection in rodent tissue samples and urine. Viruses, 13(4), 570.	2021	2012-2015	Hungary	unspecified	6	Dobrava-Belgrade orthohantavirus	virus	0	0	blood	immunologic	Wood mouse, Apodemus sylvaticus
295	Madai, M., Horváth, G., Herczeg, R., Somogyi, B., Zana, B., Földes, F., ... & Jakab, F. (2021). Effectiveness regarding hantavirus detection in rodent tissue samples and urine. Viruses, 13(4), 570.	2021	2012-2015	Hungary	unspecified	6	Tula orthohantavirus	virus	0	0	lung, liver, kidney and urine	genomic	Wood mouse, Apodemus sylvaticus
296	Madai, M., Horváth, G., Herczeg, R., Somogyi, B., Zana, B., Földes, F., ... & Jakab, F. (2021). Effectiveness regarding hantavirus detection in rodent tissue samples and urine. Viruses, 13(4), 570.	2021	2012-2015	Hungary	unspecified	6	Tula orthohantavirus	virus	0	0	blood	immunologic	Wood mouse, Apodemus sylvaticus
297	Madai, M., Horváth, G., Herczeg, R., Somogyi, B., Zana, B., Földes, F., ... & Jakab, F. (2021). Effectiveness regarding hantavirus detection in rodent tissue samples and urine. Viruses, 13(4), 570.	2021	2012-2015	Hungary	unspecified	6	Puumala orthohantavirus	virus	0	0	lung, liver, kidney and urine	genomic	Wood mouse, Apodemus sylvaticus
298	Madai, M., Horváth, G., Herczeg, R., Somogyi, B., Zana, B., Földes, F., ... & Jakab, F. (2021). Effectiveness regarding hantavirus detection in rodent tissue samples and urine. Viruses, 13(4), 570.	2021	2012-2015	Hungary	unspecified	6	Puumala orthohantavirus	virus	0	0	blood	immunologic	Wood mouse, Apodemus sylvaticus
299	Behnke, J. M., Rogan, M. T., Craig, P. S., Jackson, J. A., & Hide, G. (2021). Long-term trends in helminth infections of wood mice (Apodemus sylvaticus) from the vicinity of Malham Tarn in North Yorkshire, England. Parasitology, 148(4), 451-463.	2021	1993-2018	United Kingdom	unspecified	483	Plagiorchis muris	helminths	82	17,0	intestines	microscopic	Wood mouse, Apodemus sylvaticus
300	Behnke, J. M., Rogan, M. T., Craig, P. S., Jackson, J. A., & Hide, G. (2021). Long-term trends in helminth infections of wood mice (Apodemus sylvaticus) from the vicinity of Malham Tarn in North Yorkshire, England. Parasitology, 148(4), 451-463.	2021	1993-2018	United Kingdom	unspecified	483	Hymenolepis spp	helminths	300	62.11180124223602	intestines	microscopic	Wood mouse, Apodemus sylvaticus
301	González-Barrio, D., Jado, I., Viñuela, J., García, J. T., Olea, P. P., Arce, F., & Ruiz-Fons, F. (2021). Investigating the Role of Micromammals in the Ecology of Coxiella burnetii in Spain. Animals, 11(3), 654.	2021	2003-2013	Spain	mixed	138	Coxiella burnetii	bacteria	12	8.6999999999999993	spleen	genomic	Wood mouse, Apodemus sylvaticus
302	González-Barrio, D., Jado, I., Viñuela, J., García, J. T., Olea, P. P., Arce, F., & Ruiz-Fons, F. (2021). Investigating the Role of Micromammals in the Ecology of Coxiella burnetii in Spain. Animals, 11(3), 654.	2021	2003-2013	Spain	nature	54	Coxiella burnetii	bacteria	7	12.962962962962962	spleen	genomic	Wood mouse, Apodemus sylvaticus
303	González-Barrio, D., Jado, I., Viñuela, J., García, J. T., Olea, P. P., Arce, F., & Ruiz-Fons, F. (2021). Investigating the Role of Micromammals in the Ecology of Coxiella burnetii in Spain. Animals, 11(3), 654.	2021	2011-2014	Spain	agriculture	84	Coxiella burnetii	bacteria	5	5.9523809523809517	spleen	genomic	Wood mouse, Apodemus sylvaticus
304	Szewczyk, T., Werszko, J., Slivinska, K., Laskowski, Z., & Karbowiak, G. (2021). Molecular detection of Bartonella spp. in rodents in chernobyl exclusion zone, Ukraine. Acta Parasitologica, 66, 222-227.	2021	2017	Ukraine _x000D_	unspecified	1	Bartonella spp	bacteria	0	0	spleen	genomic	Wood mouse, Apodemus sylvaticus
305	Földes, F., Madai, M., Nemeth, V., Zana, B., Papp, H., Kemenesi, G., ... & Jakab, F. (2019). Serologic survey of the Crimean-Congo haemorrhagic fever virus infection among wild rodents in Hungary. Ticks and tick-borne diseases, 10(6), 101258.	2019	2011-2013	Hungary	nature	156	Crimean-Congo haemorrhagic fever virus	virus	0	0	blood	immunologic	Wood mouse, Apodemus sylvaticus
306	Perec-Matysiak, A., Leśniańska, K., Buńkowska-Gawlik, K., Čondlová, Š., Sak, B., Kváč, M., ... & Hildebrand, J. (2019). The opportunistic pathogen Encephalitozoon cuniculi in wild living Murinae and Arvicolinae in Central Europe. European Journal of Protistology, 69, 14-19.	2019	2011-2014	Czech Republic	mixed	24	Encephalitozoon cuniculi	fungi	3	12.5	faeces and spleen	genomic	Wood mouse, Apodemus sylvaticus
307	Perec-Matysiak, A., Leśniańska, K., Buńkowska-Gawlik, K., Čondlová, Š., Sak, B., Kváč, M., ... & Hildebrand, J. (2019). The opportunistic pathogen Encephalitozoon cuniculi in wild living Murinae and Arvicolinae in Central Europe. European Journal of Protistology, 69, 14-19.	2019	2011-2014	Czech Republic	nature	15	Encephalitozoon cuniculi	fungi	2	13.333333333333334	faeces	genomic	Wood mouse, Apodemus sylvaticus
308	Perec-Matysiak, A., Leśniańska, K., Buńkowska-Gawlik, K., Čondlová, Š., Sak, B., Kváč, M., ... & Hildebrand, J. (2019). The opportunistic pathogen Encephalitozoon cuniculi in wild living Murinae and Arvicolinae in Central Europe. European Journal of Protistology, 69, 14-19.	2019	2011-2014	Czech Republic	nature	15	Encephalitozoon cuniculi	fungi	1	6.666666666666667	spleen	genomic	Wood mouse, Apodemus sylvaticus
309	Perec-Matysiak, A., Leśniańska, K., Buńkowska-Gawlik, K., Čondlová, Š., Sak, B., Kváč, M., ... & Hildebrand, J. (2019). The opportunistic pathogen Encephalitozoon cuniculi in wild living Murinae and Arvicolinae in Central Europe. European Journal of Protistology, 69, 14-19.	2019	2011-2014	Czech Republic	urban	9	Encephalitozoon cuniculi	fungi	1	11.111111111111111	faeces	genomic	Wood mouse, Apodemus sylvaticus
310	Perec-Matysiak, A., Leśniańska, K., Buńkowska-Gawlik, K., Čondlová, Š., Sak, B., Kváč, M., ... & Hildebrand, J. (2019). The opportunistic pathogen Encephalitozoon cuniculi in wild living Murinae and Arvicolinae in Central Europe. European Journal of Protistology, 69, 14-19.	2019	2011-2014	Czech Republic	urban	9	Encephalitozoon cuniculi	fungi	1	11.111111111111111	spleen	genomic	Wood mouse, Apodemus sylvaticus
311	Perec-Matysiak, A., Leśniańska, K., Buńkowska-Gawlik, K., Čondlová, Š., Sak, B., Kváč, M., ... & Hildebrand, J. (2019). The opportunistic pathogen Encephalitozoon cuniculi in wild living Murinae and Arvicolinae in Central Europe. European Journal of Protistology, 69, 14-19.	2019	2011-2014	Slovakia	rural	21	Encephalitozoon cuniculi	fungi	3	14.285714285714285	faeces	genomic	Wood mouse, Apodemus sylvaticus
312	Perec-Matysiak, A., Leśniańska, K., Buńkowska-Gawlik, K., Čondlová, Š., Sak, B., Kváč, M., ... & Hildebrand, J. (2019). The opportunistic pathogen Encephalitozoon cuniculi in wild living Murinae and Arvicolinae in Central Europe. European Journal of Protistology, 69, 14-19.	2019	2011-2014	Slovakia	rural	21	Encephalitozoon cuniculi	fungi	2	9.5238095238095237	spleen	genomic	Wood mouse, Apodemus sylvaticus
313	Meredith, A. L., Cleaveland, S. C., Brown, J., Mahajan, A., & Shaw, D. J. (2015). Seroprevalence of E ncephalitozoon cuniculi in Wild Rodents, Foxes and Domestic Cats in Three Sites in the U nited K ingdom. Transboundary and Emerging Diseases, 62(2), 148-156.	2013	2007-2009	United Kingdom	mixed	303	Encephalitozoon cuniculi	fungi	3	0.99009900990099009	blood	immunologic	Wood mouse, Apodemus sylvaticus
1	Barradas, P. F., Mesquita, J. R., Mateus, T. L., Ferreira, P., Amorim, I., Gärtner, F., & de Sousa, R. (2021). Molecular detection of Rickettsia spp. in ticks and fleas collected from rescued hedgehogs (Erinaceus europaeus) in Portugal. Experimental and Applied Acarology, 83, 449-460.	2021	2017-2018	Portugal	Unspecified	11	Rickettsia spp	bacteria	0	0	Lung and liver	Genomic	Hedgehog, Erinaceus europaeus
2	Lesiczka, P. M., Hrazdilová, K., Majerová, K., Fonville, M., Sprong, H., Hönig, V., ... & Modrý, D. (2021). The role of peridomestic animals in the eco-epidemiology of Anaplasma phagocytophilum. Microbial ecology, 82, 602-612.	2021	2016-2018	Czech Republic	Unspecified	112	Anaplasma phagocytophilum	bacteria	108	96.4	Cadaver: ear/skin tissue, muscle, lungs, liver, spleen, urinary bladder, kidney, brain and blood. Living hedgehog: bioptic skin tissue sample of auricle and 0.1-0.5ml blood from jugular vein	Genomic	Hedgehog, Erinaceus europaeus
3	Delogu, M., Cotti, C., Lelli, D., Sozzi, E., Trogu, T., Lavazza, A., ... & Moreno, A. (2020). Eco-virological preliminary study of potentially emerging pathogens in hedgehogs (Erinaceus europaeus) recovered at a wildlife treatment and rehabilitation center in Northern Italy. Animals, 10(3), 407.	2020	2018-2019	Italy	Mixed	24	Influenza A	viruses	0	0	Feces	Genomic	Hedgehog, Erinaceus europaeus
4	Alcover, M. M., Ribas, A., Guillén, M. C., Berenguer, D., Tomás-Pérez, M., Riera, C., & Fisa, R. (2020). Wild mammals as potential silent reservoirs of Leishmania infantum in a Mediterranean area. Preventive veterinary medicine, 175, 104874.	2020	unspecified	Spain	Unspecified	51	Leishmania infantum	protozoa	19	37.3	Spleen	Genomic	Hedgehog, Erinaceus europaeus
5	Alcover, M. M., Ribas, A., Guillén, M. C., Berenguer, D., Tomás-Pérez, M., Riera, C., & Fisa, R. (2020). Wild mammals as potential silent reservoirs of Leishmania infantum in a Mediterranean area. Preventive veterinary medicine, 175, 104874.	2020	unspecified	Spain	Unspecified	50	Leishmania infantum	protozoa	5	10	Skin of a non-injured ear	Genomic	Hedgehog, Erinaceus europaeus
6	Alcover, M. M., Ribas, A., Guillén, M. C., Berenguer, D., Tomás-Pérez, M., Riera, C., & Fisa, R. (2020). Wild mammals as potential silent reservoirs of Leishmania infantum in a Mediterranean area. Preventive veterinary medicine, 175, 104874.	2020	unspecified	Spain	Unspecified	47	Leishmania infantum	protozoa	6	12.8	Blood (heart)	Immunologic	Hedgehog, Erinaceus europaeus
7	Alcover, M. M., Ribas, A., Guillén, M. C., Berenguer, D., Tomás-Pérez, M., Riera, C., & Fisa, R. (2020). Wild mammals as potential silent reservoirs of Leishmania infantum in a Mediterranean area. Preventive veterinary medicine, 175, 104874.	2020	unspecified	Spain	Unspecified	64	Leishmania infantum	protozoa	22	34.4	Spleen, skin, blood (heart)	Genomic and Immunologic	Hedgehog, Erinaceus europaeus
8	Rasmussen, S. L., Larsen, J., van Wijk, R. E., Jones, O. R., Berg, T. B., Angen, Ø., & Larsen, A. R. (2019). European hedgehogs (Erinaceus europaeus) as a natural reservoir of methicillin-resistant Staphylococcus aureus carrying mecC in Denmark. PLoS One, 14(9), e0222031.	2019	2016	Denmark	Mixed	188	MRSA	bacteria	0	0	Nasal swap	Genomic	Hedgehog, Erinaceus europaeus
9	Rasmussen, S. L., Larsen, J., van Wijk, R. E., Jones, O. R., Berg, T. B., Angen, Ø., & Larsen, A. R. (2019). European hedgehogs (Erinaceus europaeus) as a natural reservoir of methicillin-resistant Staphylococcus aureus carrying mecC in Denmark. PLoS One, 14(9), e0222031.	2019	2016	Denmark	Mixed	188	MRSA	bacteria	114	60.6	Nasal swap	Genomic	Hedgehog, Erinaceus europaeus
10	Darwich, L., Vidal, A., Seminati, C., Albamonte, A., Casado, A., López, F., ... & Migura-Garcia, L. (2019). High prevalence and diversity of extended-spectrum β-lactamase and emergence of OXA-48 producing Enterobacterales in wildlife in Catalonia. PLoS One, 14(8), e0210686.	2019	2016-2017	Spain	Unspecified	47	Citrobacter freundii	bacteria	3	6.4	Rectal swab	Culturing	Hedgehog, Erinaceus europaeus
11	Darwich, L., Vidal, A., Seminati, C., Albamonte, A., Casado, A., López, F., ... & Migura-Garcia, L. (2019). High prevalence and diversity of extended-spectrum β-lactamase and emergence of OXA-48 producing Enterobacterales in wildlife in Catalonia. PLoS One, 14(8), e0210686.	2019	2016-2017	Spain	Unspecified	47	Escherichia coli	bacteria	5	10.6	Rectal swab	Culturing	Hedgehog, Erinaceus europaeus
12	Darwich, L., Vidal, A., Seminati, C., Albamonte, A., Casado, A., López, F., ... & Migura-Garcia, L. (2019). High prevalence and diversity of extended-spectrum β-lactamase and emergence of OXA-48 producing Enterobacterales in wildlife in Catalonia. PLoS One, 14(8), e0210686.	2019	2016-2017	Spain	Unspecified	47	Klebsiella pneumoniae	bacteria	4	8.5	Rectal swab	Culturing	Hedgehog, Erinaceus europaeus
13	Ruiz‐Ripa, L., Alcalá, L., Simón, C., Gómez, P., Mama, O. M., Rezusta, A., ... & Torres, C. (2019). Diversity of Staphylococcus aureus clones in wild mammals in Aragon, Spain, with detection of MRSA ST130‐mecC in wild rabbits. Journal of applied microbiology, 127(1), 284-291.	2019	2012-2015	Spain	Unspecified	1	MRSA	bacteria	1		Nasal swab	Culturing and genomic	Hedgehog, Erinaceus europaeus
14	Ruiz‐Ripa, L., Alcalá, L., Simón, C., Gómez, P., Mama, O. M., Rezusta, A., ... & Torres, C. (2019). Diversity of Staphylococcus aureus clones in wild mammals in Aragon, Spain, with detection of MRSA ST130‐mecC in wild rabbits. Journal of applied microbiology, 127(1), 284-291.	2019	2012-2015	Spain	Unspecified	1	MRSA	bacteria	0		Nasal swab	Culturing and genomic	Hedgehog, Erinaceus europaeus
15	Garcês, A., Poeta, P., Soeiro, V., Lóio, S., Cardoso-Gomes, A., Torres, C., & Pires, I. (2019). Pyometra caused by staphylococcus lentus in a wild european hedgehog (Erinaceus europaeus). Journal of wildlife diseases, 55(3), 724-727.	2019	2015	Portugal	Rural	1	Staphylococcus lentus	bacteria	1		Purulent material from uterus and heart blood	Genomic	Hedgehog, Erinaceus europaeus
16	Hydeskov, H. B., Amar, C. F., Fernandez, J. R. R., John, S. K., Macgregor, S. K., Cunningham, A. A., & Lawson, B. (2019). Listeria monocytogenes infection of free-living western european hedgehogs (erinaceus Europaeus). Journal of Zoo and Wildlife Medicine, 50(1), 183-189.	2019	2011-2017	United Kingdom	Unspecified	266	Listeria monocytogenes	bacteria	5	1.9	Bronchial, skin and throat swap, liver tissue, small intestinal tract contents, macroscopic lesions,	Genomic	Hedgehog, Erinaceus europaeus
17	Hofmannová, L., & Juránková, J. (2019). Survey of Toxoplasma gondii and Trichinella spp. in hedgehogs living in proximity to urban areas in the Czech Republic. Parasitology research, 118, 711-714.	2019	unspecified	Czech Republic	Unspecified	26	Trichinella spp	helminths	0	0	Diaphragm and skeletal muscles (mainly forelimbs)	Microscopic	Hedgehog, Erinaceus europaeus
18	Hofmannová, L., & Juránková, J. (2019). Survey of Toxoplasma gondii and Trichinella spp. in hedgehogs living in proximity to urban areas in the Czech Republic. Parasitology research, 118, 711-714.	2019	unspecified	Czech Republic	Unspecified	26	Toxoplasma gondii	protozoa	5	19.2	Brains and muscle tissue	Genomic	Hedgehog, Erinaceus europaeus
19	Berger, A., Dangel, A., Peters, M., Mühldorfer, K., Braune, S., Eisenberg, T., ... & Sing, A. (2019). Tox-positive Corynebacterium ulcerans in hedgehogs, Germany. Emerging Microbes & Infections, 8(1), 211-217.	2019	2017	Germany	Unspecified	1	Corynebacterium ulcerans	bacteria	1		Wound swab	Genomic	Hedgehog, Erinaceus europaeus
20	Berger, A., Dangel, A., Peters, M., Mühldorfer, K., Braune, S., Eisenberg, T., ... & Sing, A. (2019). Tox-positive Corynebacterium ulcerans in hedgehogs, Germany. Emerging Microbes & Infections, 8(1), 211-217.	2019	2017	Germany	urban	1	Corynebacterium ulcerans	bacteria	1		Lung tissue	Culturing	Hedgehog, Erinaceus europaeus
21	Berger, A., Dangel, A., Peters, M., Mühldorfer, K., Braune, S., Eisenberg, T., ... & Sing, A. (2019). Tox-positive Corynebacterium ulcerans in hedgehogs, Germany. Emerging Microbes & Infections, 8(1), 211-217.	2019	2018	Germany	urban	2	Corynebacterium ulcerans	bacteria	2		Heart and lung tissue	Culturing	Hedgehog, Erinaceus europaeus
22	Berger, A., Dangel, A., Peters, M., Mühldorfer, K., Braune, S., Eisenberg, T., ... & Sing, A. (2019). Tox-positive Corynebacterium ulcerans in hedgehogs, Germany. Emerging Microbes & Infections, 8(1), 211-217.	2019	2018	Germany	mixed	4	Corynebacterium ulcerans	bacteria	4		Heart and lung tissue, wound swab	Culturing and genomic	Hedgehog, Erinaceus europaeus
23	Berger, A., Dangel, A., Peters, M., Mühldorfer, K., Braune, S., Eisenberg, T., ... & Sing, A. (2019). Tox-positive Corynebacterium ulcerans in hedgehogs, Germany. Emerging Microbes & Infections, 8(1), 211-217.	2019	2018	Germany	urban	2	Enterococcus avium	bacteria	1		Heart and lung tissue	Culturing	Hedgehog, Erinaceus europaeus
24	Berger, A., Dangel, A., Peters, M., Mühldorfer, K., Braune, S., Eisenberg, T., ... & Sing, A. (2019). Tox-positive Corynebacterium ulcerans in hedgehogs, Germany. Emerging Microbes & Infections, 8(1), 211-217.	2019	2018	Germany	urban	2	Morganella morganii	bacteria	1		Heart and lung tissue	Culturing	Hedgehog, Erinaceus europaeus
25	Lawson, B., Franklinos, L. H., Rodriguez-Ramos Fernandez, J., Wend-Hansen, C., Nair, S., Macgregor, S. K., ... & M. de Pinna, E. (2018). Salmonella Enteritidis ST183: emerging and endemic biotypes affecting western European hedgehogs (Erinaceus europaeus) and people in Great Britain. Scientific Reports, 8(1), 2449.	2018	2012-2015	United Kingdom	Unspecified	170	Salmonella enterica	bacteria	46	27.1	Liver, small intestinal contents, any macroscopic lesions and feces	Culturing	Hedgehog, Erinaceus europaeus
26	Lawson, B., Franklinos, L. H., Rodriguez-Ramos Fernandez, J., Wend-Hansen, C., Nair, S., Macgregor, S. K., ... & M. de Pinna, E. (2018). Salmonella Enteritidis ST183: emerging and endemic biotypes affecting western European hedgehogs (Erinaceus europaeus) and people in Great Britain. Scientific Reports, 8(1), 2449.	2018	2014-2015	United Kingdom	Unspecified	208	Salmonella enterica	bacteria	7	3	Feces	Culturing	Hedgehog, Erinaceus europaeus
27	Lawson, B., Franklinos, L. H., Rodriguez-Ramos Fernandez, J., Wend-Hansen, C., Nair, S., Macgregor, S. K., ... & M. de Pinna, E. (2018). Salmonella Enteritidis ST183: emerging and endemic biotypes affecting western European hedgehogs (Erinaceus europaeus) and people in Great Britain. Scientific Reports, 8(1), 2449.	2018	2014-2015	United Kingdom	Unspecified	378	Salmonella enterica	bacteria	53	14	Liver, small intestinal contents, any macroscopic lesions and feces	Culturing	Hedgehog, Erinaceus europaeus
28	Raue, K., Heuer, L., Böhm, C., Wolken, S., Epe, C., & Strube, C. (2017). 10-year parasitological examination results (2003 to 2012) of faecal samples from horses, ruminants, pigs, dogs, cats, rabbits and hedgehogs. Parasitology research, 116, 3315-3330.	2017	2003-2012	Germany	Unspecified	205	Capillaria spp	helminths	81	39.5	Faecal samples	Microscopic	Hedgehog, Erinaceus europaeus
29	Bengtsson, B., Persson, L., Ekström, K., Unnerstad, H. E., Uhlhorn, H., & Börjesson, S. (2017). High occurrence of mecC-MRSA in wild hedgehogs (Erinaceus europaeus) in Sweden. Veterinary Microbiology, 207, 103-107.	2017	2015	Sweden	Unspecified	55	MRSA	bacteria	35	64	Swab of nostrils, oral cavity and the perineal area (pooled) and infected wounds	Genomic	Hedgehog, Erinaceus europaeus
30	Alonso, C. A., Alcalá, L., Simón, C., & Torres, C. (2017). Novel sequence types of extended-spectrum and acquired AmpC beta-lactamase producing Escherichia coli and Escherichia clade V isolated from wild mammals. FEMS Microbiology Ecology, 93(8), fix097.	2017	2013-2015	Spain	Unspecified	4	Escherichia coli	bacteria	4		Feces	Genomic	Hedgehog, Erinaceus europaeus
31	Monecke, S., Gavier-Widén, D., Hotzel, H., Peters, M., Guenther, S., Lazaris, A., ... & Ehricht, R. (2016). Diversity of Staphylococcus aureus isolates in European wildlife. PLoS One, 11(12), e0168433.	2016	unspecified	Germany	Unspecified	5	MRSA	bacteria	2		Nasal, pharynx, eyes, ear, wound of abcess swab, skin, various post mortem tissue samples, fecal samples.	Genomic	Hedgehog, Erinaceus europaeus
32	Monecke, S., Gavier-Widén, D., Hotzel, H., Peters, M., Guenther, S., Lazaris, A., ... & Ehricht, R. (2016). Diversity of Staphylococcus aureus isolates in European wildlife. PLoS One, 11(12), e0168433.	2016	unspecified	Sweden	Unspecified	194	MRSA	bacteria	2	1	Nasal, pharynx, eyes, ear, wound of abcess swab, skin, various post mortem tissue samples, fecal samples.	Genomic	Hedgehog, Erinaceus europaeus
33	Matos, A. C., Figueira, L., Martins, M. H., Pinto, M. L., Matos, M., & Coelho, A. C. (2016). New insights into Mycobacterium bovis prevalence in wild mammals in Portugal. Transboundary and Emerging Diseases, 63(5), e313-e322.	2016	2009-2013	Portugal	Unspecified	2	Mycobacterium bovis	bacteria	0	0	Fecal and tissue samples (mesenteric, retropharyngeal, and mediastinal lymph nodes, tonsils, lung, brain, liver, spleen,_x000D_ kidney, testicles and portions of the ileocecal valve and distal jejunum and ileum (intestine).	Genomic	Hedgehog, Erinaceus europaeus
34	Hofmannová, L., Hauptman, K., Huclová, K., Květoňová, D., Sak, B., & Kváč, M. (2016). Cryptosporidium erinacei and C. parvum in a group of overwintering hedgehogs. European Journal of Protistology, 56, 15-20.	2016	unspecified	Czech Republic	Other	15	Capillaria spp	helminths	3	20	Fecal samples	Genomic	Hedgehog, Erinaceus europaeus
35	Hofmannová, L., Hauptman, K., Huclová, K., Květoňová, D., Sak, B., & Kváč, M. (2016). Cryptosporidium erinacei and C. parvum in a group of overwintering hedgehogs. European Journal of Protistology, 56, 15-20.	2016	unspecified	Czech Republic	Other	15	Cryptosporidium parvum	protozoa	11	73.3	Fecal samples	Genomic	Hedgehog, Erinaceus europaeus
36	Ayral, F., Djelouadji, Z., Raton, V., Zilber, A. L., Gasqui, P., Faure, E., ... & Combes, B. (2016). Hedgehogs and mustelid species: major carriers of pathogenic Leptospira, a survey in 28 animal species in France (20122015). PLoS One, 11(9), e0162549.	2016	2012-2015?	France	Unspecified	112	Leptospira interrogans	bacteria	42	37.5	Kidney	Genomic	Hedgehog, Erinaceus europaeus
37	Sangster, L., Blake, D. P., Robinson, G., Hopkins, T. C., Sa, R. C., Cunningham, A. A., ... & Lawson, B. (2016). Detection and molecular characterisation of Cryptosporidium parvum in British European hedgehogs (Erinaceus europaeus). Veterinary parasitology, 217, 39-44.	2015	2014	United Kingdom	Unspecified	108	Cryptosporidium parvum	protozoa	10	9.2	Feces, large intestine, small intestine	Genomic	Hedgehog, Erinaceus europaeus
38	Franklinos, L. H., Efstratiou, A., Macgregor, S. K., John, S. K., Hopkins, T., Cunningham, A. A., & Lawson, B. (2015). Streptococcus pyogenes infection in a free-living European hedgehog (Erinaceus europaeus). EcoHealth, 12, 689-692.	2015	2014	United Kingdom	Rural	1	Streptococcus pyogenes	bacteria	1		Right deep cervical lymph node, hepatic abscess,peritoneal cavity and pleural cavity	Culturing and genomic	Hedgehog, Erinaceus europaeus
39	Molina-López, R. A., Vidal, A., Obón, E., Martín, M., & Darwich, L. (2015). Multidrug-resistant Salmonella enterica serovar Typhimurium monophasic variant 4, 12: i:-isolated from asymptomatic wildlife in a Catalonian wildlife rehabilitation center, Spain. Journal of wildlife diseases, 51(3), 759-763.	2015	2013-2014	Spain	other	26	Salmonella enterica	bacteria	1	3.8	Rectal swab	Culturing	Hedgehog, Erinaceus europaeus
40	Krawczyk, A. I., van Leeuwen, A. D., Jacobs-Reitsma, W., Wijnands, L. M., Bouw, E., Jahfari, S., ... & de Bruin, A. (2015). Presence of zoonotic agents in engorged ticks and hedgehog faeces from Erinaceus europaeus in (sub) urban areas. Parasites & vectors, 8(1), 1-6.	2015	2013	Netherlands	Mixed	90	Cryptosporidium spp	protozoa	8	8.9	Feces	Genomic	Hedgehog, Erinaceus europaeus
41	Krawczyk, A. I., van Leeuwen, A. D., Jacobs-Reitsma, W., Wijnands, L. M., Bouw, E., Jahfari, S., ... & de Bruin, A. (2015). Presence of zoonotic agents in engorged ticks and hedgehog faeces from Erinaceus europaeus in (sub) urban areas. Parasites & vectors, 8(1), 1-6.	2015	2013	Netherlands	Mixed	90	Giardia spp	protozoa	10	11.1	Feces	Genomic	Hedgehog, Erinaceus europaeus
42	Krawczyk, A. I., van Leeuwen, A. D., Jacobs-Reitsma, W., Wijnands, L. M., Bouw, E., Jahfari, S., ... & de Bruin, A. (2015). Presence of zoonotic agents in engorged ticks and hedgehog faeces from Erinaceus europaeus in (sub) urban areas. Parasites & vectors, 8(1), 1-6.	2015	2013	Netherlands	Mixed	90	Campylobacter jejuni	bacteria	1	1.1	Feces	Genomic	Hedgehog, Erinaceus europaeus
43	Krawczyk, A. I., van Leeuwen, A. D., Jacobs-Reitsma, W., Wijnands, L. M., Bouw, E., Jahfari, S., ... & de Bruin, A. (2015). Presence of zoonotic agents in engorged ticks and hedgehog faeces from Erinaceus europaeus in (sub) urban areas. Parasites & vectors, 8(1), 1-6.	2015	2013	Netherlands	Mixed	90	Escherichia coli ESBL/AmpC resistant	bacteria	64	71.1	Feces	Culturing	Hedgehog, Erinaceus europaeus
44	Krawczyk, A. I., van Leeuwen, A. D., Jacobs-Reitsma, W., Wijnands, L. M., Bouw, E., Jahfari, S., ... & de Bruin, A. (2015). Presence of zoonotic agents in engorged ticks and hedgehog faeces from Erinaceus europaeus in (sub) urban areas. Parasites & vectors, 8(1), 1-6.	2015	2013	Netherlands	Mixed	90	Salmonella spp	bacteria	9	10	Feces	Culturing	Hedgehog, Erinaceus europaeus
45	Krawczyk, A. I., van Leeuwen, A. D., Jacobs-Reitsma, W., Wijnands, L. M., Bouw, E., Jahfari, S., ... & de Bruin, A. (2015). Presence of zoonotic agents in engorged ticks and hedgehog faeces from Erinaceus europaeus in (sub) urban areas. Parasites & vectors, 8(1), 1-6.	2015	2013	Netherlands	Mixed	3	Salmonella enterica	bacteria	3		Feces	Culturing	Hedgehog, Erinaceus europaeus
46	Muñoz-Madrid, R., Belinchón-Lorenzo, S., Iniesta, V., Fernández-Cotrina, J., Parejo, J. C., Serrano, F. J., ... & Gómez-Nieto, L. C. (2013). First detection of Leishmania infantum kinetoplast DNA in hair of wild mammals: application of qPCR method to determine potential parasite reservoirs. Acta tropica, 128(3), 706-709.	2013	unspecified	Spain	Unspecified	1	Leishmania infantum	protozoa	1		Hairs from the ear	Genomic	Hedgehog, Erinaceus europaeus
47	Monecke, S., Gavier-Widen, D., Mattsson, R., Rangstrup-Christensen, L., Lazaris, A., Coleman, D. C., ... & Ehricht, R. (2013). Detection of mecC-positive Staphylococcus aureus (CC130-MRSA-XI) in diseased European hedgehogs (Erinaceus europaeus) in Sweden. PloS one, 8(6), e66166.	2013	2003	Sweden	Unspecified	1	MRSA	bacteria	1		Brain&kidney	Genomic	Hedgehog, Erinaceus europaeus
48	Monecke, S., Gavier-Widen, D., Mattsson, R., Rangstrup-Christensen, L., Lazaris, A., Coleman, D. C., ... & Ehricht, R. (2013). Detection of mecC-positive Staphylococcus aureus (CC130-MRSA-XI) in diseased European hedgehogs (Erinaceus europaeus) in Sweden. PloS one, 8(6), e66166.	2013	2011	Sweden	Unspecified	1	MRSA	bacteria	1		Brain, kidney and skin lesions	Genomic	Hedgehog, Erinaceus europaeus
49	Monecke, S., Gavier-Widen, D., Mattsson, R., Rangstrup-Christensen, L., Lazaris, A., Coleman, D. C., ... & Ehricht, R. (2013). Detection of mecC-positive Staphylococcus aureus (CC130-MRSA-XI) in diseased European hedgehogs (Erinaceus europaeus) in Sweden. PloS one, 8(6), e66166.	2013	2003 and 2011	Sweden	Unspecified	2	MRSA	bacteria	2		Brain, kidney and skin lesions	Genomic	Hedgehog, Erinaceus europaeus
50	Speck, S., Perseke, L., Petney, T., Skuballa, J., Pfäffle, M., Taraschewski, H., ... & Dobler, G. (2013). Detection of Rickettsia helvetica in ticks collected from European hedgehogs (Erinaceus europaeus, Linnaeus, 1758). Ticks and tick-borne diseases, 4(3), 222-226.	2013	unspecified	Germany and United Kingdom	Unspecified	5	Rickettsia spp	bacteria	2		Tissue samples from heart, bladder, kidney and mixed samples.	Genomic	Hedgehog, Erinaceus europaeus
51	Skuballa, J., Petney, T., Pfäffle, M., Oehme, R., Hartelt, K., Fingerle, V., ... & Taraschewski, H. (2012). Occurrence of different Borrelia burgdorferi sensu lato genospecies including B. afzelii, B. bavariensis, and B. spielmanii in hedgehogs (Erinaceus spp.) in Europe. Ticks and tick-borne diseases, 3(1), 8-13.	2011	2005-2008	Germany	Unspecified	211	Borrelia burgdorferi sensu lato	bacteria	29	13.7	Tissue samples from heart, lung, liver, spleen, kidney,_x000D_ and urinary bladder	Genomic	Hedgehog, Erinaceus europaeus
52	Skuballa, J., Petney, T., Pfäffle, M., Oehme, R., Hartelt, K., Fingerle, V., ... & Taraschewski, H. (2012). Occurrence of different Borrelia burgdorferi sensu lato genospecies including B. afzelii, B. bavariensis, and B. spielmanii in hedgehogs (Erinaceus spp.) in Europe. Ticks and tick-borne diseases, 3(1), 8-13.	2011	2005-2008	Germany	Unspecified	211	Borrelia afzelii	bacteria	20	9.5	Tissue samples from heart, lung, liver, spleen, kidney,_x000D_ and urinary bladder	Genomic	Hedgehog, Erinaceus europaeus
53	Skuballa, J., Petney, T., Pfäffle, M., Oehme, R., Hartelt, K., Fingerle, V., ... & Taraschewski, H. (2012). Occurrence of different Borrelia burgdorferi sensu lato genospecies including B. afzelii, B. bavariensis, and B. spielmanii in hedgehogs (Erinaceus spp.) in Europe. Ticks and tick-borne diseases, 3(1), 8-13.	2011	2005-2008	Germany	Unspecified	211	Borrelia spielmanii	bacteria	8	3.8	Tissue samples from heart, lung, liver, spleen, kidney,_x000D_ and urinary bladder	Genomic	Hedgehog, Erinaceus europaeus
54	Skuballa, J., Petney, T., Pfäffle, M., Oehme, R., Hartelt, K., Fingerle, V., ... & Taraschewski, H. (2012). Occurrence of different Borrelia burgdorferi sensu lato genospecies including B. afzelii, B. bavariensis, and B. spielmanii in hedgehogs (Erinaceus spp.) in Europe. Ticks and tick-borne diseases, 3(1), 8-13.	2011	2005-2008	Germany	Unspecified	211	Borrelia bavariensis	bacteria	10	4.7	Tissue samples from heart, lung, liver, spleen, kidney,_x000D_ and urinary bladder	Genomic	Hedgehog, Erinaceus europaeus
55	Skuballa, J., Petney, T., Pfäffle, M., Oehme, R., Hartelt, K., Fingerle, V., ... & Taraschewski, H. (2012). Occurrence of different Borrelia burgdorferi sensu lato genospecies including B. afzelii, B. bavariensis, and B. spielmanii in hedgehogs (Erinaceus spp.) in Europe. Ticks and tick-borne diseases, 3(1), 8-13.	2011	2005-2008	Czech Republic	Unspecified	16	Borrelia afzelii	bacteria	6	37.5	Tissue samples from heart, lung, liver, spleen, kidney,_x000D_ and urinary bladder	Genomic	Hedgehog, Erinaceus europaeus
56	Skuballa, J., Petney, T., Pfäffle, M., Oehme, R., Hartelt, K., Fingerle, V., ... & Taraschewski, H. (2012). Occurrence of different Borrelia burgdorferi sensu lato genospecies including B. afzelii, B. bavariensis, and B. spielmanii in hedgehogs (Erinaceus spp.) in Europe. Ticks and tick-borne diseases, 3(1), 8-13.	2011	2005-2008	United Kingdom	Unspecified	32	Borrelia burgdorferi sensu lato	bacteria	0	0	Tissue samples from heart, lung, liver, spleen, kidney,_x000D_ and urinary bladder	Genomic	Hedgehog, Erinaceus europaeus
57	Silaghi, C., Skuballa, J., Thiel, C., Pfister, K., Petney, T., Pfäffle, M., ... & Passos, L. M. (2012). The European hedgehog (Erinaceus europaeus)–a suitable reservoir for variants of Anaplasma phagocytophilum?. Ticks and tick-borne diseases, 3(1), 49-54.	2011	2007.2008000000001	Germany	other	90	Anaplasma phagocytophilum	bacteria	54	60	Blood	Genomic	Hedgehog, Erinaceus europaeus
58	Silaghi, C., Skuballa, J., Thiel, C., Pfister, K., Petney, T., Pfäffle, M., ... & Passos, L. M. (2012). The European hedgehog (Erinaceus europaeus)–a suitable reservoir for variants of Anaplasma phagocytophilum?. Ticks and tick-borne diseases, 3(1), 49-54.	2011	2007.2008000000001	Germany	other	48	Anaplasma phagocytophilum	bacteria	41	85.4	Blood (220 samples)	Genomic	Hedgehog, Erinaceus europaeus
59	Silaghi, C., Skuballa, J., Thiel, C., Pfister, K., Petney, T., Pfäffle, M., ... & Passos, L. M. (2012). The European hedgehog (Erinaceus europaeus)–a suitable reservoir for variants of Anaplasma phagocytophilum?. Ticks and tick-borne diseases, 3(1), 49-54.	2011	2007.2008000000001	Germany	other	8	Anaplasma phagocytophilum	bacteria	5	63	Blood	Genomic	Hedgehog, Erinaceus europaeus
60	Silaghi, C., Skuballa, J., Thiel, C., Pfister, K., Petney, T., Pfäffle, M., ... & Passos, L. M. (2012). The European hedgehog (Erinaceus europaeus)–a suitable reservoir for variants of Anaplasma phagocytophilum?. Ticks and tick-borne diseases, 3(1), 49-54.	2011	2007.2008000000001	Germany	other	9	Anaplasma phagocytophilum	bacteria	3	33	Blood	Genomic	Hedgehog, Erinaceus europaeus
61	Silaghi, C., Skuballa, J., Thiel, C., Pfister, K., Petney, T., Pfäffle, M., ... & Passos, L. M. (2012). The European hedgehog (Erinaceus europaeus)–a suitable reservoir for variants of Anaplasma phagocytophilum?. Ticks and tick-borne diseases, 3(1), 49-54.	2011	2007.2008000000001	Germany	other	25	Anaplasma phagocytophilum	bacteria	5	25	Blood	Genomic	Hedgehog, Erinaceus europaeus
62	Skuballa, J., Petney, T., Pfäffle, M., & Taraschewski, H. (2010). Molecular detection of Anaplasma phagocytophilum in the European hedgehog (Erinaceus europaeus) and its ticks. Vector-Borne and Zoonotic Diseases, 10(10), 1055-1057.	2010	2006-2008	Germany	Unspecified	31	Anaplasma phagocytophilum	bacteria	8	25.8	Heart, lung, spleen, liver, kidney, and urinary bladder.	Genomic	Hedgehog, Erinaceus europaeus
63	Dyachenko, V., Kuhnert, Y., Schmaeschke, R., Etzold, M., Pantchev, N., & Daugschies, A. (2010). Occurrence and molecular characterization of Cryptosporidium spp. genotypes in European hedgehogs (Erinaceus europaeus L.) in Germany. Parasitology, 137(2), 205-216.	2009	2007-2008	Germany	Unspecified	188	Cryptosporidium spp	protozoa	56	29.8	Feces	Immunologic	Hedgehog, Erinaceus europaeus
64	Dyachenko, V., Kuhnert, Y., Schmaeschke, R., Etzold, M., Pantchev, N., & Daugschies, A. (2010). Occurrence and molecular characterization of Cryptosporidium spp. genotypes in European hedgehogs (Erinaceus europaeus L.) in Germany. Parasitology, 137(2), 205-216.	2009	2007-2008	Germany	Unspecified	168	Capillaria spp	helminths	82	48.8	Feces	Immunologic	Hedgehog, Erinaceus europaeus
65	Dyachenko, V., Kuhnert, Y., Schmaeschke, R., Etzold, M., Pantchev, N., & Daugschies, A. (2010). Occurrence and molecular characterization of Cryptosporidium spp. genotypes in European hedgehogs (Erinaceus europaeus L.) in Germany. Parasitology, 137(2), 205-216.	2009	2007	Germany	Unspecified	74	Cryptosporidium spp	protozoa	11	14.8	Feces	Immunologic	Hedgehog, Erinaceus europaeus
66	Dyachenko, V., Kuhnert, Y., Schmaeschke, R., Etzold, M., Pantchev, N., & Daugschies, A. (2010). Occurrence and molecular characterization of Cryptosporidium spp. genotypes in European hedgehogs (Erinaceus europaeus L.) in Germany. Parasitology, 137(2), 205-216.	2009	2007	Germany	Unspecified	73	Cryptosporidium spp	protozoa	14	19.1	Feces	Microscopic	Hedgehog, Erinaceus europaeus
67	Dyachenko, V., Kuhnert, Y., Schmaeschke, R., Etzold, M., Pantchev, N., & Daugschies, A. (2010). Occurrence and molecular characterization of Cryptosporidium spp. genotypes in European hedgehogs (Erinaceus europaeus L.) in Germany. Parasitology, 137(2), 205-216.	2009	2007	Germany	Unspecified	73	Cryptosporidium spp	protozoa	15	20.2	Feces	Immunologic and Microscopic	Hedgehog, Erinaceus europaeus
68	Dyachenko, V., Kuhnert, Y., Schmaeschke, R., Etzold, M., Pantchev, N., & Daugschies, A. (2010). Occurrence and molecular characterization of Cryptosporidium spp. genotypes in European hedgehogs (Erinaceus europaeus L.) in Germany. Parasitology, 137(2), 205-216.	2009	2007-2008	Germany	Unspecified	114	Cryptosporidium spp	protozoa	45	39.4	Feces	Immunologic	Hedgehog, Erinaceus europaeus
69	Skuballa, J., Oehme, R., Hartelt, K., Petney, T., Bücher, T., Kimmig, P., & Taraschewski, H. (2007). European hedgehogs as hosts for Borrelia spp., Germany. Emerging Infectious Diseases, 13(6), 952.	2007	unspecified	Germany	Unspecified	43	Borrelia afzelii	bacteria	3	7	Kidney, heart, bladder	Genomic	Hedgehog, Erinaceus europaeus
70	Skuballa, J., Oehme, R., Hartelt, K., Petney, T., Bücher, T., Kimmig, P., & Taraschewski, H. (2007). European hedgehogs as hosts for Borrelia spp., Germany. Emerging Infectious Diseases, 13(6), 952.	2007	unspecified	Germany	Unspecified	43	Borrelia garinii	bacteria	2	4.7	Kidney, heart, bladder	Genomic	Hedgehog, Erinaceus europaeus
71	Skuballa, J., Oehme, R., Hartelt, K., Petney, T., Bücher, T., Kimmig, P., & Taraschewski, H. (2007). European hedgehogs as hosts for Borrelia spp., Germany. Emerging Infectious Diseases, 13(6), 952.	2007	unspecified	Germany	Unspecified	43	Borrelia spielmanii	bacteria	2	4.7	Kidney, heart, bladder	Genomic	Hedgehog, Erinaceus europaeus
72	Skuballa, J., Oehme, R., Hartelt, K., Petney, T., Bücher, T., Kimmig, P., & Taraschewski, H. (2007). European hedgehogs as hosts for Borrelia spp., Germany. Emerging Infectious Diseases, 13(6), 952.	2007	unspecified	Germany	Unspecified	43	Borrelia spp	bacteria	8	18.6	Kidney, heart, bladder	Genomic	Hedgehog, Erinaceus europaeus
73	Handeland, K., Refsum, T., Johansen, B. S., Holstad, G., Knutsen, G., Solberg, I., ... & Kapperud, G. (2002). Prevalence of Salmonella Typhimurium infection in Norwegian hedgehog populations associated with two human disease outbreaks. Epidemiology & Infection, 128(3), 523-527.	2002	1997,1998,2000	Norway	Mixed	320	Salmonella enterica	bacteria	73	22.8	Fecal samples	Genomic	Hedgehog, Erinaceus europaeus
74	Nauerby, B., Pedersen, K., Dietz, H. H., & Madsen, M. (2000). Comparison of Danish isolates of Salmonella enterica serovar enteritidis PT9a and PT11 from hedgehogs (Erinaceus europaeus) and humans by plasmid profiling and pulsed-field gel electrophoresis. Journal of Clinical Microbiology, 38(10), 3631-3635.	2000	1994-1998	Denmark	Unspecified	176	Salmonella enterica	bacteria	23	13.1	Unspecified	Genomic	Hedgehog, Erinaceus europaeus
75	Sturdee, A. P., Chalmers, R. M., & Bull, S. A. (1999). Detection of Cryptosporidium oocysts in wild mammals of mainland Britain. Veterinary Parasitology, 80(4), 273-280.	1999	1995-1998	United Kingdom	agriculture	4	Cryptosporidium muris	protozoa	0		Fecal samples	Microscopic	Hedgehog, Erinaceus europaeus
76	Sturdee, A. P., Chalmers, R. M., & Bull, S. A. (1999). Detection of Cryptosporidium oocysts in wild mammals of mainland Britain. Veterinary Parasitology, 80(4), 273-280.	1999	1995-1998	United Kingdom	agriculture	4	Cryptosporidium parvum	protozoa	1		Fecal samples	Microscopic	Hedgehog, Erinaceus europaeus
77	Gern, L., Rouvinez, E., Toutoungi, L. N., & Godfroid, E. (1997). Transmission cycles of Borrelia burgdorferi sensu lato involving Ixodes ricinus and/or I. hexagonus ticks and the European hedgehog, Erinaceus europaeus, in suburban and urban areas in Switzerland. Folia parasitologica, 44(4), 309-314.	1997	1993-1994	Switserland	Mixed	5	Borrelia afzelii	bacteria	1		Ear biopsie	Genomic	Hedgehog, Erinaceus europaeus
78	Gern, L., Rouvinez, E., Toutoungi, L. N., & Godfroid, E. (1997). Transmission cycles of Borrelia burgdorferi sensu lato involving Ixodes ricinus and/or I. hexagonus ticks and the European hedgehog, Erinaceus europaeus, in suburban and urban areas in Switzerland. Folia parasitologica, 44(4), 309-314.	1997	1993-1994	Switserland	Mixed	5	Borrelia burgdorferi sensu lato	bacteria	1		Ear biopsie	Genomic	Hedgehog, Erinaceus europaeus
79	Gern, L., Rouvinez, E., Toutoungi, L. N., & Godfroid, E. (1997). Transmission cycles of Borrelia burgdorferi sensu lato involving Ixodes ricinus and/or I. hexagonus ticks and the European hedgehog, Erinaceus europaeus, in suburban and urban areas in Switzerland. Folia parasitologica, 44(4), 309-314.	1997	1993-1994	Switserland	Mixed	5	Borrelia garinii	bacteria	2		Ear biopsie	Genomic	Hedgehog, Erinaceus europaeus
80	Gern, L., Rouvinez, E., Toutoungi, L. N., & Godfroid, E. (1997). Transmission cycles of Borrelia burgdorferi sensu lato involving Ixodes ricinus and/or I. hexagonus ticks and the European hedgehog, Erinaceus europaeus, in suburban and urban areas in Switzerland. Folia parasitologica, 44(4), 309-314.	1997	1993-1994	Switserland	Mixed	5	Borrelia garinii	bacteria	3		Needle aspiration groin area	Genomic	Hedgehog, Erinaceus europaeus
81	Gern, L., Rouvinez, E., Toutoungi, L. N., & Godfroid, E. (1997). Transmission cycles of Borrelia burgdorferi sensu lato involving Ixodes ricinus and/or I. hexagonus ticks and the European hedgehog, Erinaceus europaeus, in suburban and urban areas in Switzerland. Folia parasitologica, 44(4), 309-314.	1997	1993-1994	Switserland	Mixed	5	Borrelia spp	bacteria	0	0	Ear biopsie	Microscopic	Hedgehog, Erinaceus europaeus
82	Gern, L., Rouvinez, E., Toutoungi, L. N., & Godfroid, E. (1997). Transmission cycles of Borrelia burgdorferi sensu lato involving Ixodes ricinus and/or I. hexagonus ticks and the European hedgehog, Erinaceus europaeus, in suburban and urban areas in Switzerland. Folia parasitologica, 44(4), 309-314.	1997	1993-1994	Switserland	Mixed	5	Borrelia spp	bacteria	1		Needle aspiration groin area	Microscopic	Hedgehog, Erinaceus europaeus
83	Gern, L., Rouvinez, E., Toutoungi, L. N., & Godfroid, E. (1997). Transmission cycles of Borrelia burgdorferi sensu lato involving Ixodes ricinus and/or I. hexagonus ticks and the European hedgehog, Erinaceus europaeus, in suburban and urban areas in Switzerland. Folia parasitologica, 44(4), 309-314.	1997	1993-1994	Switserland	Mixed	7	Borrelia burgdorferi sensu lato	bacteria	5		Ear biopsie & Needle aspiration groin area	Genomic & Microscopic	Hedgehog, Erinaceus europaeus
84	Gern, L., Rouvinez, E., Toutoungi, L. N., & Godfroid, E. (1997). Transmission cycles of Borrelia burgdorferi sensu lato involving Ixodes ricinus and/or I. hexagonus ticks and the European hedgehog, Erinaceus europaeus, in suburban and urban areas in Switzerland. Folia parasitologica, 44(4), 309-314.	1997	1993-1994	Switserland	Mixed	7	Borrelia garinii	bacteria	4		Ear biopsie & Needle aspiration groin area	Genomic & Microscopic	Hedgehog, Erinaceus europaeus
85	Gern, L., Rouvinez, E., Toutoungi, L. N., & Godfroid, E. (1997). Transmission cycles of Borrelia burgdorferi sensu lato involving Ixodes ricinus and/or I. hexagonus ticks and the European hedgehog, Erinaceus europaeus, in suburban and urban areas in Switzerland. Folia parasitologica, 44(4), 309-314.	1997	1993-1994	Switserland	Mixed	7	Borrelia afzelii	bacteria	1		Ear biopsie & Needle aspiration groin area	Genomic & Microscopic	Hedgehog, Erinaceus europaeus
86	Gern, L., Rouvinez, E., Toutoungi, L. N., & Godfroid, E. (1997). Transmission cycles of Borrelia burgdorferi sensu lato involving Ixodes ricinus and/or I. hexagonus ticks and the European hedgehog, Erinaceus europaeus, in suburban and urban areas in Switzerland. Folia parasitologica, 44(4), 309-314.	1997	1993-1994	Switserland	Mixed	7	Borrelia burgdorferi sensu stricto	bacteria	1		Ear biopsie & Needle aspiration groin area	Genomic & Microscopic	Hedgehog, Erinaceus europaeus
87	Keymer, I. F., Gibson, E. A., & Reynolds, D. J. (1991). Zoonoses and other findings in hedgehogs (Erinaceus europaeus): a survey of mortality and review of the literature. The Veterinary Record, 128(11), 245-249.	1991	1976-1986	United Kingdom	Unspecified	74	Bordetella bronchiseptica	bacteria	1	1.4	Bacteriological,mycological, histological and parasitological examniations. Rectal contents, liver, skin lesions, ecto- and endoparasites, stomach content and other viscera	Culturing	Hedgehog, Erinaceus europaeus
88	Keymer, I. F., Gibson, E. A., & Reynolds, D. J. (1991). Zoonoses and other findings in hedgehogs (Erinaceus europaeus): a survey of mortality and review of the literature. The Veterinary Record, 128(11), 245-249.	1991	1976-1986	United Kingdom	Unspecified	74	Capillaria spp	helminths	5	6.8	Bacteriological,mycological, histological and parasitological examniations. Rectal contents, liver, skin lesions, ecto- and endoparasites, stomach content and other viscera	unspecified	Hedgehog, Erinaceus europaeus
89	Keymer, I. F., Gibson, E. A., & Reynolds, D. J. (1991). Zoonoses and other findings in hedgehogs (Erinaceus europaeus): a survey of mortality and review of the literature. The Veterinary Record, 128(11), 245-249.	1991	1976-1986	United Kingdom	Unspecified	74	Trichophyton mentagrophytes	fungi	1	1.4	Bacteriological,mycological, histological and parasitological examniations. Rectal contents, liver, skin lesions, ecto- and endoparasites, stomach content and other viscera	Culturing	Hedgehog, Erinaceus europaeus
90	Keymer, I. F., Gibson, E. A., & Reynolds, D. J. (1991). Zoonoses and other findings in hedgehogs (Erinaceus europaeus): a survey of mortality and review of the literature. The Veterinary Record, 128(11), 245-249.	1991	1976-1986	United Kingdom	Unspecified	74	Salmonella enterica	bacteria	14	18.9	Bacteriological,mycological, histological and parasitological examniations. Rectal contents, liver, skin lesions, ecto- and endoparasites, stomach content and other viscera	Culturing	Hedgehog, Erinaceus europaeus
91	Windsor, R. S., Durrant, D. S., & Burn, K. J. (1984). Avian tuberculosis in pigs: Mycobacterium intracellulare infection in a breeding herd. The veterinary record, 114(20), 497-500.	1984	unspecified	United Kingdom	Unspecified	3	Mycobacterium spp	bacteria	1		Intestinal tract	Culturing	Hedgehog, Erinaceus europaeus
92	Matthews, P. R. J., & McDiarmid, A. (1977). Mycobacterium avium infection in freeliving hedgehogs (Erinaceus europaeus L). Research in veterinary science, 22(3), 388.	1977	unspecified	United Kingdom	Unspecified	5	Mycobacterium avium	bacteria	1		Mesentereic lymph nodes	Culturing	Hedgehog, Erinaceus europaeus
93	Sixi, W., Batikova, M., Stunzner, D., Sekeyova, M., Sixl-Voigt, B., & Gresikova, M. (1973). Haemagglutination-inhibiting antibodies against arbo-viruses in animal sera, collected in some regions in-Austria. II. Zentralblatt fur Bakteriologie, Parasitenkunde, Infektionskrankheiten und Hygiene, 224(3), 303-8.	1973	1968-1971	Austria	Unspecified	61	Tick-borne encephalitis virus	viruses	6	9.8	Blood sera	Immunologic	Hedgehog, Erinaceus europaeus
94	Sixi, W., Batikova, M., Stunzner, D., Sekeyova, M., Sixl-Voigt, B., & Gresikova, M. (1973). Haemagglutination-inhibiting antibodies against arbo-viruses in animal sera, collected in some regions in-Austria. II. Zentralblatt fur Bakteriologie, Parasitenkunde, Infektionskrankheiten und Hygiene, 224(3), 303-8.	1973	1968-1971	Austria	Unspecified	61	West Nile virus	viruses	21	3.4	Blood sera	Immunologic	Hedgehog, Erinaceus europaeus
95	Sixi, W., Batikova, M., Stunzner, D., Sekeyova, M., Sixl-Voigt, B., & Gresikova, M. (1973). Haemagglutination-inhibiting antibodies against arbo-viruses in animal sera, collected in some regions in-Austria. II. Zentralblatt fur Bakteriologie, Parasitenkunde, Infektionskrankheiten und Hygiene, 224(3), 303-8.	1973	1968-1971	Austria	Unspecified	61	Sindbis virus	viruses	4	6.6	Blood sera	Immunologic	Hedgehog, Erinaceus europaeus
96	Fennestad, K. L., & Borg-Petersen, C. (1972). Leptospirosis in Danish wild mammals. Journal of Wildlife Diseases, 8(4), 343-351.	1972	unspecified	Denmark	Unspecified	193	Leptospira borgpetersenii	bacteria	2	1	Kidneys	Microscopy/Serology and Culturing	Hedgehog, Erinaceus europaeus
97	Fennestad, K. L., & Borg-Petersen, C. (1972). Leptospirosis in Danish wild mammals. Journal of Wildlife Diseases, 8(4), 343-351.	1972	unspecified	Denmark	Unspecified	193	Leptospira borgpetersenii	bacteria	2	1	Kidneys	Microscopy/Serology and Culturing	Hedgehog, Erinaceus europaeus
98	Fennestad, K. L., & Borg-Petersen, C. (1972). Leptospirosis in Danish wild mammals. Journal of Wildlife Diseases, 8(4), 343-351.	1972	unspecified	Denmark	Unspecified	193	Leptospira interrogans	bacteria	31	16.1	Kidneys	Microscopy/Serology and Culturing	Hedgehog, Erinaceus europaeus
99	Fennestad, K. L., & Borg-Petersen, C. (1972). Leptospirosis in Danish wild mammals. Journal of Wildlife Diseases, 8(4), 343-351.	1972	unspecified	Denmark	Unspecified	193	Leptospira interrogans	bacteria	1	0.5	Kidneys	Microscopy/Serology and Culturing	Hedgehog, Erinaceus europaeus
100	Fennestad, K. L., & Borg-Petersen, C. (1972). Leptospirosis in Danish wild mammals. Journal of Wildlife Diseases, 8(4), 343-351.	1972	unspecified	Denmark	Unspecified	193	Leptospira interrogans	bacteria	6	3.1	Kidneys	Microscopy/Serology and Culturing	Hedgehog, Erinaceus europaeus
101	Fennestad, K. L., & Borg-Petersen, C. (1972). Leptospirosis in Danish wild mammals. Journal of Wildlife Diseases, 8(4), 343-351.	1972	unspecified	Denmark	Unspecified	193	Leptospira interrogans	bacteria	1	0.5	Kidneys	Microscopy/Serology and Culturing	Hedgehog, Erinaceus europaeus
102	Fennestad, K. L., & Borg-Petersen, C. (1972). Leptospirosis in Danish wild mammals. Journal of Wildlife Diseases, 8(4), 343-351.	1972	unspecified	Denmark	Unspecified	193	Leptospira interrogans	bacteria	43	22.2	Kidneys	Microscopy/Serology and Culturing	Hedgehog, Erinaceus europaeus
103	Morris, P., & English, M. P. (1969). Trichophyton mentagrophytes var. erinacei in British hedgehogs. Sabouraudia: Journal of Medical and Veterinary Mycology, 7(2), 122-128.	1969	unspecified	United Kingdom	Mixed	203	Trichophyton mentagrophytes	fungi	39	19.2	Hairs	Culturing	Hedgehog, Erinaceus europaeus
104	Morris, P., & English, M. P. (1969). Trichophyton mentagrophytes var. erinacei in British hedgehogs. Sabouraudia: Journal of Medical and Veterinary Mycology, 7(2), 122-128.	1969	unspecified	United Kingdom	Urban	77	Trichophyton mentagrophytes	fungi	13	16.9	Hairs	Culturing	Hedgehog, Erinaceus europaeus
105	Morris, P., & English, M. P. (1969). Trichophyton mentagrophytes var. erinacei in British hedgehogs. Sabouraudia: Journal of Medical and Veterinary Mycology, 7(2), 122-128.	1969	unspecified	United Kingdom	Rural	57	Trichophyton mentagrophytes	fungi	5	8.8	Hairs	Culturing	Hedgehog, Erinaceus europaeus
106	Morris, P., & English, M. P. (1969). Trichophyton mentagrophytes var. erinacei in British hedgehogs. Sabouraudia: Journal of Medical and Veterinary Mycology, 7(2), 122-128.	1969	unspecified	France	Unspecified	24	Trichophyton mentagrophytes	fungi	2	8.3	Hairs	Culturing	Hedgehog, Erinaceus europaeus
107	Wolff, J. W., & Bohlander, H. J. (1965). Leptospiral Infections of Hedgehogs in the Netherlands. Tropical and Geographical Medicine, 17(1), 9-16.	1964	1963	Netherlands	Unspecified	121	Leptospira spp	bacteria	20	16.5	Kidneys	Microscopic	Hedgehog, Erinaceus europaeus
108	Wolff, J. W., & Bohlander, H. J. (1965). Leptospiral Infections of Hedgehogs in the Netherlands. Tropical and Geographical Medicine, 17(1), 9-16.	1964	1963	Netherlands	Unspecified	121	Leptospira spp	bacteria	7	5.8	Urine from bladder	Microscopic	Hedgehog, Erinaceus europaeus
109	Wolff, J. W., & Bohlander, H. J. (1965). Leptospiral Infections of Hedgehogs in the Netherlands. Tropical and Geographical Medicine, 17(1), 9-16.	1964	1963	Netherlands	Unspecified	125	Leptospira spp	bacteria	33	26.4	Kidneys	Culturing	Hedgehog, Erinaceus europaeus
110	Wolff, J. W., & Bohlander, H. J. (1965). Leptospiral Infections of Hedgehogs in the Netherlands. Tropical and Geographical Medicine, 17(1), 9-16.	1964	1963	Netherlands	Unspecified	123	Leptospira borgpetersenii	bacteria	23	18.7	Blood	Immunologic	Hedgehog, Erinaceus europaeus
111	Wolff, J. W., & Bohlander, H. J. (1965). Leptospiral Infections of Hedgehogs in the Netherlands. Tropical and Geographical Medicine, 17(1), 9-16.	1964	1963	Netherlands	Unspecified	123	Leptospira interrogans	bacteria	31	25.2	Blood	Immunologic	Hedgehog, Erinaceus europaeus
112	Broom, J. C., Coghlan, J., & Kmety, E. (1960). Leptospira bratislava isolated from a hedgehog in Scotland. Lancet, 1326-1327.	1960	unspecified	United Kingdom	Unspecified	1	Leptospira interrogans	bacteria	1		Kidneys	Culturing	Hedgehog, Erinaceus europaeus
113	Magri, A., Bianchi, C., Caffara, M., Galuppi, R., Fioravanti, M., Yurchenko, V., & Kostygov, A. Y. (2022). Roe deer (Capreolus capreolus) are a novel potential reservoir for human visceral leishmaniasis in the Emilia-Romagna region of northeastern Italy. International Journal for Parasitology, 52(12), 745-750.	2022	2019-2020	Italy	nature	5	Leishmania infantum	protozoa	4	80	spleen and ear lobe	genomic	Hedgehog, Erinaceus europaeus
114	Magri, A., Bianchi, C., Caffara, M., Galuppi, R., Fioravanti, M., Yurchenko, V., & Kostygov, A. Y. (2022). Roe deer (Capreolus capreolus) are a novel potential reservoir for human visceral leishmaniasis in the Emilia-Romagna region of northeastern Italy. International Journal for Parasitology, 52(12), 745-750.	2022	2019-2020	Italy	nature	5	Leishmania infantum	protozoa	0	0	liver and lymph nodes	genomic	Hedgehog, Erinaceus europaeus
115	Gnat, S., Łagowski, D., Dyląg, M., & Nowakiewicz, A. (2021). European hedgehogs (Erinaceus europaeus L.) as a reservoir of dermatophytes in Poland. Microbial ecology, 1-13.	2022	2016-2020	Poland	urban	182	Trichophyton mentagrophytes erinacei	fungi	20	10.989010989011	skin	genomic	Hedgehog, Erinaceus europaeus
116	Gnat, S., Łagowski, D., Dyląg, M., & Nowakiewicz, A. (2021). European hedgehogs (Erinaceus europaeus L.) as a reservoir of dermatophytes in Poland. Microbial ecology, 1-13.	2022	2016-2020	Poland	urban	182	Trichophyton mentagrophytes	fungi	12	6.59340659340659	skin	genomic	Hedgehog, Erinaceus europaeus
117	Gnat, S., Łagowski, D., Dyląg, M., & Nowakiewicz, A. (2021). European hedgehogs (Erinaceus europaeus L.) as a reservoir of dermatophytes in Poland. Microbial ecology, 1-13.	2022	2016-2020	Poland	urban	182	Trichophyton benhamiae	fungi	9	4.94505494505495	skin	genomic	Hedgehog, Erinaceus europaeus
118	Gnat, S., Łagowski, D., Dyląg, M., & Nowakiewicz, A. (2021). European hedgehogs (Erinaceus europaeus L.) as a reservoir of dermatophytes in Poland. Microbial ecology, 1-13.	2022	2016-2020	Poland	urban	182	Microsporum canis	fungi	7	3.84615384615385	skin	genomic	Hedgehog, Erinaceus europaeus
119	Gnat, S., Łagowski, D., Dyląg, M., & Nowakiewicz, A. (2021). European hedgehogs (Erinaceus europaeus L.) as a reservoir of dermatophytes in Poland. Microbial ecology, 1-13.	2022	2016-2020	Poland	urban	182	Nannizzia gypsea	fungi	8	4.3956043956044	skin	genomic	Hedgehog, Erinaceus europaeus
120	Gnat, S., Łagowski, D., Dyląg, M., & Nowakiewicz, A. (2021). European hedgehogs (Erinaceus europaeus L.) as a reservoir of dermatophytes in Poland. Microbial ecology, 1-13.	2022	2016-2020	Poland	urban	182	Nannizzia nana	fungi	5	2.74725274725275	skin	genomic	Hedgehog, Erinaceus europaeus
121	Gnat, S., Łagowski, D., Dyląg, M., & Nowakiewicz, A. (2021). European hedgehogs (Erinaceus europaeus L.) as a reservoir of dermatophytes in Poland. Microbial ecology, 1-13.	2022	2016-2020	Poland	urban	182	Nannizzia fulva	fungi	2	1.0989010989011	skin	genomic	Hedgehog, Erinaceus europaeus
122	Ortuño, M., Nachum‐Biala, Y., García‐Bocanegra, I., Resa, M., Berriatua, E., & Baneth, G. (2022). An epidemiological study in wild carnivores from Spanish Mediterranean ecosystems reveals association between Leishmania infantum, Babesia spp. and Hepatozoon spp. infection and new hosts for Hepatozoon martis, Hepatozoon canis and Sarcocystis spp. Transboundary and Emerging Diseases, 69(4), 2110-212…	2021	2011-2018	Spain	unspecified	6	Babesia spp	protozoa	0	0	spleen	genomic	Hedgehog, Erinaceus europaeus
123	Ortuño, M., Nachum‐Biala, Y., García‐Bocanegra, I., Resa, M., Berriatua, E., & Baneth, G. (2022). An epidemiological study in wild carnivores from Spanish Mediterranean ecosystems reveals association between Leishmania infantum, Babesia spp. and Hepatozoon spp. infection and new hosts for Hepatozoon martis, Hepatozoon canis and Sarcocystis spp. Transboundary and Emerging Diseases, 69(4), 2110-212…	2021	2011-2018	Spain	unspecified	6	Leishmania infantum	protozoa	0	0	spleen	genomic	Hedgehog, Erinaceus europaeus
124	Sahin-Tóth, J., Albert, E., Juhász, A., Ghidán, Á., Juhász, J., Horváth, A., ... & Dobay, O. (2022). Prevalence of Staphylococcus aureus in wild hedgehogs (Erinaceus europaeus) and first report of mecC-MRSA in Hungary. Science of The Total Environment, 815, 152858.	2022	2020	Hungary	urban	200	MRSA	bacteria	7	3.5	nostril swab	Culturing	Hedgehog, Erinaceus europaeus
125	Sahin-Tóth, J., Albert, E., Juhász, A., Ghidán, Á., Juhász, J., Horváth, A., ... & Dobay, O. (2022). Prevalence of Staphylococcus aureus in wild hedgehogs (Erinaceus europaeus) and first report of mecC-MRSA in Hungary. Science of The Total Environment, 815, 152858.	2022	2020	Hungary	urban	200	MRSA	bacteria	4	2	skin swab	Culturing	Hedgehog, Erinaceus europaeus
126	Sahin-Tóth, J., Albert, E., Juhász, A., Ghidán, Á., Juhász, J., Horváth, A., ... & Dobay, O. (2022). Prevalence of Staphylococcus aureus in wild hedgehogs (Erinaceus europaeus) and first report of mecC-MRSA in Hungary. Science of The Total Environment, 815, 152858.	2022	2020	Hungary	urban	200	MRSA	bacteria	13	6.5	skin and nostril swab	Culturing	Hedgehog, Erinaceus europaeus
127	Larsen, J., Raisen, C. L., Ba, X., Sadgrove, N. J., Padilla-González, G. F., Simmonds, M. S., ... & Larsen, A. R. (2022). Emergence of methicillin resistance predates the clinical use of antibiotics. Nature, 602(7895), 135-141.	2022	unspecified	United Kingdom	unspecified	102	MRSA	bacteria	78	76.4705882352941	nasal area, skin and feet	Culturing	Hedgehog, Erinaceus europaeus
128	Larsen, J., Raisen, C. L., Ba, X., Sadgrove, N. J., Padilla-González, G. F., Simmonds, M. S., ... & Larsen, A. R. (2022). Emergence of methicillin resistance predates the clinical use of antibiotics. Nature, 602(7895), 135-141.	2022	unspecified	Czech Republic	unspecified	12	MRSA	bacteria	6	50	nasal area, skin and feet	Culturing	Hedgehog, Erinaceus europaeus
129	Larsen, J., Raisen, C. L., Ba, X., Sadgrove, N. J., Padilla-González, G. F., Simmonds, M. S., ... & Larsen, A. R. (2022). Emergence of methicillin resistance predates the clinical use of antibiotics. Nature, 602(7895), 135-141.	2022	unspecified	Denmark	unspecified	22	MRSA	bacteria	11	50	nasal area, skin and feet	Culturing	Hedgehog, Erinaceus europaeus
130	Larsen, J., Raisen, C. L., Ba, X., Sadgrove, N. J., Padilla-González, G. F., Simmonds, M. S., ... & Larsen, A. R. (2022). Emergence of methicillin resistance predates the clinical use of antibiotics. Nature, 602(7895), 135-141.	2022	unspecified	Portugal	unspecified	7	MRSA	bacteria	2	28.5714285714286	nasal area, skin and feet	Culturing	Hedgehog, Erinaceus europaeus
131	Larsen, J., Raisen, C. L., Ba, X., Sadgrove, N. J., Padilla-González, G. F., Simmonds, M. S., ... & Larsen, A. R. (2022). Emergence of methicillin resistance predates the clinical use of antibiotics. Nature, 602(7895), 135-141.	2022	unspecified	Italy	unspecified	25	MRSA	bacteria	0	0	nasal area, skin and feet	Culturing	Hedgehog, Erinaceus europaeus
132	Larsen, J., Raisen, C. L., Ba, X., Sadgrove, N. J., Padilla-González, G. F., Simmonds, M. S., ... & Larsen, A. R. (2022). Emergence of methicillin resistance predates the clinical use of antibiotics. Nature, 602(7895), 135-141.	2022	unspecified	Greece	unspecified	12	MRSA	bacteria	0	0	nasal area, skin and feet	Culturing	Hedgehog, Erinaceus europaeus
133	Larsen, J., Raisen, C. L., Ba, X., Sadgrove, N. J., Padilla-González, G. F., Simmonds, M. S., ... & Larsen, A. R. (2022). Emergence of methicillin resistance predates the clinical use of antibiotics. Nature, 602(7895), 135-141.	2022	unspecified	Romania	unspecified	10	MRSA	bacteria	0	0	nasal area, skin and feet	Culturing	Hedgehog, Erinaceus europaeus
134	Larsen, J., Raisen, C. L., Ba, X., Sadgrove, N. J., Padilla-González, G. F., Simmonds, M. S., ... & Larsen, A. R. (2022). Emergence of methicillin resistance predates the clinical use of antibiotics. Nature, 602(7895), 135-141.	2022	unspecified	France	unspecified	11	MRSA	bacteria	0	0	nasal area, skin and feet	Culturing	Hedgehog, Erinaceus europaeus
135	Larsen, J., Raisen, C. L., Ba, X., Sadgrove, N. J., Padilla-González, G. F., Simmonds, M. S., ... & Larsen, A. R. (2022). Emergence of methicillin resistance predates the clinical use of antibiotics. Nature, 602(7895), 135-141.	2022	unspecified	Spain	unspecified	37	MRSA	bacteria	0	0	nasal area, skin and feet	Culturing	Hedgehog, Erinaceus europaeus
136	Larsen, J., Raisen, C. L., Ba, X., Sadgrove, N. J., Padilla-González, G. F., Simmonds, M. S., ... & Larsen, A. R. (2022). Emergence of methicillin resistance predates the clinical use of antibiotics. Nature, 602(7895), 135-141.	2022	unspecified	United Kingdom	unspecified	21	MRSA	bacteria	3	14.2857142857143	nasal area, skin and feet	Culturing	Hedgehog, Erinaceus europaeus
137	Terriere, N., Glazemaekers, E., Bregman, S., Rasschaert, G., Willems, S., Boyen, F., ... & Martel, A. (2022). Zoonotic pathogens linked with hedgehog diphtheric disease. Transboundary and emerging diseases, 69(6), 3618-3623.	2022	unspecified	Belgium	unspecified	188	Borrelia afzelii	bacteria	30	15.9574468085106	heart, liver, urinary bladder and ear	genomic	Hedgehog, Erinaceus europaeus
138	Terriere, N., Glazemaekers, E., Bregman, S., Rasschaert, G., Willems, S., Boyen, F., ... & Martel, A. (2022). Zoonotic pathogens linked with hedgehog diphtheric disease. Transboundary and emerging diseases, 69(6), 3618-3623.	2022	unspecified	Belgium	unspecified	188	Borrelia afzelii	bacteria	5	2.65957446808511	heart	genomic	Hedgehog, Erinaceus europaeus
139	Terriere, N., Glazemaekers, E., Bregman, S., Rasschaert, G., Willems, S., Boyen, F., ... & Martel, A. (2022). Zoonotic pathogens linked with hedgehog diphtheric disease. Transboundary and emerging diseases, 69(6), 3618-3623.	2022	unspecified	Belgium	unspecified	188	Borrelia afzelii	bacteria	2	1.06382978723404	liver	genomic	Hedgehog, Erinaceus europaeus
140	Terriere, N., Glazemaekers, E., Bregman, S., Rasschaert, G., Willems, S., Boyen, F., ... & Martel, A. (2022). Zoonotic pathogens linked with hedgehog diphtheric disease. Transboundary and emerging diseases, 69(6), 3618-3623.	2022	unspecified	Belgium	unspecified	188	Borrelia afzelii	bacteria	12	6.38297872340426	urinary bladder	genomic	Hedgehog, Erinaceus europaeus
141	Terriere, N., Glazemaekers, E., Bregman, S., Rasschaert, G., Willems, S., Boyen, F., ... & Martel, A. (2022). Zoonotic pathogens linked with hedgehog diphtheric disease. Transboundary and emerging diseases, 69(6), 3618-3623.	2022	unspecified	Belgium	unspecified	188	Borrelia afzelii	bacteria	24	12.7659574468085	ear	genomic	Hedgehog, Erinaceus europaeus
142	Terriere, N., Glazemaekers, E., Bregman, S., Rasschaert, G., Willems, S., Boyen, F., ... & Martel, A. (2022). Zoonotic pathogens linked with hedgehog diphtheric disease. Transboundary and emerging diseases, 69(6), 3618-3623.	2022	unspecified	Belgium	unspecified	188	Borrelia bavariensis	bacteria	7	3.72340425531915	heart, liver, urinary bladder and ear	genomic	Hedgehog, Erinaceus europaeus
143	Terriere, N., Glazemaekers, E., Bregman, S., Rasschaert, G., Willems, S., Boyen, F., ... & Martel, A. (2022). Zoonotic pathogens linked with hedgehog diphtheric disease. Transboundary and emerging diseases, 69(6), 3618-3623.	2022	unspecified	Belgium	unspecified	188	Borrelia bavariensis	bacteria	1	0.531914893617021	heart	genomic	Hedgehog, Erinaceus europaeus
144	Terriere, N., Glazemaekers, E., Bregman, S., Rasschaert, G., Willems, S., Boyen, F., ... & Martel, A. (2022). Zoonotic pathogens linked with hedgehog diphtheric disease. Transboundary and emerging diseases, 69(6), 3618-3623.	2022	unspecified	Belgium	unspecified	188	Borrelia bavariensis	bacteria	2	1.06382978723404	urinary bladder	genomic	Hedgehog, Erinaceus europaeus
145	Terriere, N., Glazemaekers, E., Bregman, S., Rasschaert, G., Willems, S., Boyen, F., ... & Martel, A. (2022). Zoonotic pathogens linked with hedgehog diphtheric disease. Transboundary and emerging diseases, 69(6), 3618-3623.	2022	unspecified	Belgium	unspecified	188	Borrelia bavariensis	bacteria	4	2.12765957446809	ear	genomic	Hedgehog, Erinaceus europaeus
146	Terriere, N., Glazemaekers, E., Bregman, S., Rasschaert, G., Willems, S., Boyen, F., ... & Martel, A. (2022). Zoonotic pathogens linked with hedgehog diphtheric disease. Transboundary and emerging diseases, 69(6), 3618-3623.	2022	unspecified	Belgium	unspecified	188	Borrelia bavariensis	bacteria	0	0	liver	genomic	Hedgehog, Erinaceus europaeus
147	Terriere, N., Glazemaekers, E., Bregman, S., Rasschaert, G., Willems, S., Boyen, F., ... & Martel, A. (2022). Zoonotic pathogens linked with hedgehog diphtheric disease. Transboundary and emerging diseases, 69(6), 3618-3623.	2022	unspecified	Belgium	unspecified	188	Borrelia miyamotoi	bacteria	0	0	ear	genomic	Hedgehog, Erinaceus europaeus
148	Terriere, N., Glazemaekers, E., Bregman, S., Rasschaert, G., Willems, S., Boyen, F., ... & Martel, A. (2022). Zoonotic pathogens linked with hedgehog diphtheric disease. Transboundary and emerging diseases, 69(6), 3618-3623.	2022	unspecified	Belgium	unspecified	188	Borrelia spielmanii	bacteria	7	3.72340425531915	heart, liver, urinary bladder and ear	genomic	Hedgehog, Erinaceus europaeus
149	Terriere, N., Glazemaekers, E., Bregman, S., Rasschaert, G., Willems, S., Boyen, F., ... & Martel, A. (2022). Zoonotic pathogens linked with hedgehog diphtheric disease. Transboundary and emerging diseases, 69(6), 3618-3623.	2022	unspecified	Belgium	unspecified	188	Borrelia spielmanii	bacteria	2	1.06382978723404	urinary bladder	genomic	Hedgehog, Erinaceus europaeus
150	Terriere, N., Glazemaekers, E., Bregman, S., Rasschaert, G., Willems, S., Boyen, F., ... & Martel, A. (2022). Zoonotic pathogens linked with hedgehog diphtheric disease. Transboundary and emerging diseases, 69(6), 3618-3623.	2022	unspecified	Belgium	unspecified	188	Borrelia spielmanii	bacteria	5	2.65957446808511	ear	genomic	Hedgehog, Erinaceus europaeus
151	Terriere, N., Glazemaekers, E., Bregman, S., Rasschaert, G., Willems, S., Boyen, F., ... & Martel, A. (2022). Zoonotic pathogens linked with hedgehog diphtheric disease. Transboundary and emerging diseases, 69(6), 3618-3623.	2022	unspecified	Belgium	unspecified	188	Borrelia spielmanii	bacteria	0	0	heart	genomic	Hedgehog, Erinaceus europaeus
152	Terriere, N., Glazemaekers, E., Bregman, S., Rasschaert, G., Willems, S., Boyen, F., ... & Martel, A. (2022). Zoonotic pathogens linked with hedgehog diphtheric disease. Transboundary and emerging diseases, 69(6), 3618-3623.	2022	unspecified	Belgium	unspecified	188	Borrelia spielmanii	bacteria	0	0	liver	genomic	Hedgehog, Erinaceus europaeus
153	Terriere, N., Glazemaekers, E., Bregman, S., Rasschaert, G., Willems, S., Boyen, F., ... & Martel, A. (2022). Zoonotic pathogens linked with hedgehog diphtheric disease. Transboundary and emerging diseases, 69(6), 3618-3623.	2022	unspecified	Belgium	unspecified	188	Corynebacterium ulcerans	bacteria	59	31.3829787234043	swab from skin, mouth and lungs	Culturing	Hedgehog, Erinaceus europaeus
154	Terriere, N., Glazemaekers, E., Bregman, S., Rasschaert, G., Willems, S., Boyen, F., ... & Martel, A. (2022). Zoonotic pathogens linked with hedgehog diphtheric disease. Transboundary and emerging diseases, 69(6), 3618-3623.	2022	unspecified	Belgium	unspecified	57	Corynebacterium ulcerans	bacteria	38	66.6666666666667	skin swab	Culturing	Hedgehog, Erinaceus europaeus
155	Terriere, N., Glazemaekers, E., Bregman, S., Rasschaert, G., Willems, S., Boyen, F., ... & Martel, A. (2022). Zoonotic pathogens linked with hedgehog diphtheric disease. Transboundary and emerging diseases, 69(6), 3618-3623.	2022	unspecified	Belgium	unspecified	188	Corynebacterium ulcerans	bacteria	50	26.5957446808511	mouth swab	Culturing	Hedgehog, Erinaceus europaeus
156	Terriere, N., Glazemaekers, E., Bregman, S., Rasschaert, G., Willems, S., Boyen, F., ... & Martel, A. (2022). Zoonotic pathogens linked with hedgehog diphtheric disease. Transboundary and emerging diseases, 69(6), 3618-3623.	2022	unspecified	Belgium	unspecified	188	Corynebacterium ulcerans	bacteria	18	9.57446808510638	lung	Culturing	Hedgehog, Erinaceus europaeus
157	Terriere, N., Glazemaekers, E., Bregman, S., Rasschaert, G., Willems, S., Boyen, F., ... & Martel, A. (2022). Zoonotic pathogens linked with hedgehog diphtheric disease. Transboundary and emerging diseases, 69(6), 3618-3623.	2022	unspecified	Belgium	unspecified	188	Leptospira borgpetersenii	bacteria	1	0.531914893617021	kidney	genomic	Hedgehog, Erinaceus europaeus
158	Terriere, N., Glazemaekers, E., Bregman, S., Rasschaert, G., Willems, S., Boyen, F., ... & Martel, A. (2022). Zoonotic pathogens linked with hedgehog diphtheric disease. Transboundary and emerging diseases, 69(6), 3618-3623.	2022	unspecified	Belgium	unspecified	188	Leptospira interrogans	bacteria	20	10.6382978723404	kidney	genomic	Hedgehog, Erinaceus europaeus
159	Terriere, N., Glazemaekers, E., Bregman, S., Rasschaert, G., Willems, S., Boyen, F., ... & Martel, A. (2022). Zoonotic pathogens linked with hedgehog diphtheric disease. Transboundary and emerging diseases, 69(6), 3618-3623.	2022	unspecified	Belgium	unspecified	188	Salmonella enterica	bacteria	35	18.6170212765957	intestines	Culturing	Hedgehog, Erinaceus europaeus
160	Dube, F., Söderlund, R., Lampinen Salomonsson, M., Troell, K., & Börjesson, S. (2021). Benzylpenicillin-producing Trichophyton erinacei and methicillin resistant Staphylococcus aureus carrying the mec C gene on European hedgehogs–A pilot-study. BMC microbiology, 21, 1-11.	2021	2018-2019	Sweden	mixed	23	Trichophyton mentagrophytes erinacei	fungi	2	8.69565217391304	skin	Culturing	Hedgehog, Erinaceus europaeus
161	Dube, F., Söderlund, R., Lampinen Salomonsson, M., Troell, K., & Börjesson, S. (2021). Benzylpenicillin-producing Trichophyton erinacei and methicillin resistant Staphylococcus aureus carrying the mec C gene on European hedgehogs–A pilot-study. BMC microbiology, 21, 1-11.	2021	2018-2019	Sweden	mixed	23	MRSA	bacteria	14	60.8695652173913	swab of oral cavity, nostril, skin and perineum	Culturing	Hedgehog, Erinaceus europaeus
162	Garcias, B., Aguirre, L., Seminati, C., Reyes, N., Allepuz, A., Obón, E., ... & Darwich, L. (2021). Extended-spectrum β-lactam resistant klebsiella pneumoniae and escherichia coli in wild European hedgehogs (Erinaceus europeus) living in populated areas. Animals, 11(10), 2837.	2021	2015-2019	Spain	unspecified	114	Citrobacter freundii	bacteria	6	5.26315789473684	faeces	Culturing	Hedgehog, Erinaceus europaeus
163	Garcias, B., Aguirre, L., Seminati, C., Reyes, N., Allepuz, A., Obón, E., ... & Darwich, L. (2021). Extended-spectrum β-lactam resistant klebsiella pneumoniae and escherichia coli in wild European hedgehogs (Erinaceus europeus) living in populated areas. Animals, 11(10), 2837.	2021	2015-2019	Spain	unspecified	114	Escherichia coli	bacteria	44	38.5964912280702	faeces	Culturing	Hedgehog, Erinaceus europaeus
164	Garcias, B., Aguirre, L., Seminati, C., Reyes, N., Allepuz, A., Obón, E., ... & Darwich, L. (2021). Extended-spectrum β-lactam resistant klebsiella pneumoniae and escherichia coli in wild European hedgehogs (Erinaceus europeus) living in populated areas. Animals, 11(10), 2837.	2021	2015-2019	Spain	unspecified	114	Klebsiella pneumoniae	bacteria	14	12.280701754386	faeces	Culturing	Hedgehog, Erinaceus europaeus
165	Garcias, B., Aguirre, L., Seminati, C., Reyes, N., Allepuz, A., Obón, E., ... & Darwich, L. (2021). Extended-spectrum β-lactam resistant klebsiella pneumoniae and escherichia coli in wild European hedgehogs (Erinaceus europeus) living in populated areas. Animals, 11(10), 2837.	2021	2015-2019	Spain	unspecified	114	Klebsiella spp	bacteria	48	42.1052631578947	faeces	Culturing	Hedgehog, Erinaceus europaeus
166	Garcias, B., Aguirre, L., Seminati, C., Reyes, N., Allepuz, A., Obón, E., ... & Darwich, L. (2021). Extended-spectrum β-lactam resistant klebsiella pneumoniae and escherichia coli in wild European hedgehogs (Erinaceus europeus) living in populated areas. Animals, 11(10), 2837.	2021	2015-2019	Spain	unspecified	114	Proteus mirabilis	bacteria	4	3.50877192982456	faeces	Culturing	Hedgehog, Erinaceus europaeus
167	Martel, A., Boyen, F., Rau, J., Eisenberg, T., Sing, A., Berger, A., ... & Pasmans, F. (2021). Widespread disease in hedgehogs (Erinaceus europaeus) caused by toxigenic Corynebacterium ulcerans. Emerging infectious diseases, 27(10), 2686.	2021	2020	Belgium	unspecified	81	Arcanobacterium haemolyticum	bacteria	1	1.23456790123457	head or limbs	Culturing	Hedgehog, Erinaceus europaeus
168	Martel, A., Boyen, F., Rau, J., Eisenberg, T., Sing, A., Berger, A., ... & Pasmans, F. (2021). Widespread disease in hedgehogs (Erinaceus europaeus) caused by toxigenic Corynebacterium ulcerans. Emerging infectious diseases, 27(10), 2686.	2021	2020	Belgium	unspecified	81	Bacillus spp.	bacteria	1	1.23456790123457	head or limbs	Culturing	Hedgehog, Erinaceus europaeus
169	Martel, A., Boyen, F., Rau, J., Eisenberg, T., Sing, A., Berger, A., ... & Pasmans, F. (2021). Widespread disease in hedgehogs (Erinaceus europaeus) caused by toxigenic Corynebacterium ulcerans. Emerging infectious diseases, 27(10), 2686.	2021	2020	Belgium	unspecified	81	Bacteroides pyogenes	bacteria	1	1.23456790123457	head or limbs	Culturing	Hedgehog, Erinaceus europaeus
170	Martel, A., Boyen, F., Rau, J., Eisenberg, T., Sing, A., Berger, A., ... & Pasmans, F. (2021). Widespread disease in hedgehogs (Erinaceus europaeus) caused by toxigenic Corynebacterium ulcerans. Emerging infectious diseases, 27(10), 2686.	2021	2020	Belgium	unspecified	81	Corynebacterium confusum	bacteria	1	1.23456790123457	head or limbs	Culturing	Hedgehog, Erinaceus europaeus
171	Martel, A., Boyen, F., Rau, J., Eisenberg, T., Sing, A., Berger, A., ... & Pasmans, F. (2021). Widespread disease in hedgehogs (Erinaceus europaeus) caused by toxigenic Corynebacterium ulcerans. Emerging infectious diseases, 27(10), 2686.	2021	2020	Belgium	unspecified	81	Corynebacterium ulcerans	bacteria	53	65.4320987654321	head or limbs	Culturing	Hedgehog, Erinaceus europaeus
172	Martel, A., Boyen, F., Rau, J., Eisenberg, T., Sing, A., Berger, A., ... & Pasmans, F. (2021). Widespread disease in hedgehogs (Erinaceus europaeus) caused by toxigenic Corynebacterium ulcerans. Emerging infectious diseases, 27(10), 2686.	2021	2020	Belgium	unspecified	81	Enterococcus avium	bacteria	7	8.64197530864197	head or limbs	Culturing	Hedgehog, Erinaceus europaeus
173	Martel, A., Boyen, F., Rau, J., Eisenberg, T., Sing, A., Berger, A., ... & Pasmans, F. (2021). Widespread disease in hedgehogs (Erinaceus europaeus) caused by toxigenic Corynebacterium ulcerans. Emerging infectious diseases, 27(10), 2686.	2021	2020	Belgium	unspecified	81	Enterococcus faecalis	bacteria	23	28.3950617283951	head or limbs	Culturing	Hedgehog, Erinaceus europaeus
174	Martel, A., Boyen, F., Rau, J., Eisenberg, T., Sing, A., Berger, A., ... & Pasmans, F. (2021). Widespread disease in hedgehogs (Erinaceus europaeus) caused by toxigenic Corynebacterium ulcerans. Emerging infectious diseases, 27(10), 2686.	2021	2020	Belgium	unspecified	81	Enterococcus hirae	bacteria	1	1.23456790123457	head or limbs	Culturing	Hedgehog, Erinaceus europaeus
175	Martel, A., Boyen, F., Rau, J., Eisenberg, T., Sing, A., Berger, A., ... & Pasmans, F. (2021). Widespread disease in hedgehogs (Erinaceus europaeus) caused by toxigenic Corynebacterium ulcerans. Emerging infectious diseases, 27(10), 2686.	2021	2020	Belgium	unspecified	81	Escherichia coli	bacteria	7	8.64197530864197	head or limbs	Culturing	Hedgehog, Erinaceus europaeus
176	Martel, A., Boyen, F., Rau, J., Eisenberg, T., Sing, A., Berger, A., ... & Pasmans, F. (2021). Widespread disease in hedgehogs (Erinaceus europaeus) caused by toxigenic Corynebacterium ulcerans. Emerging infectious diseases, 27(10), 2686.	2021	2020	Belgium	unspecified	81	Lactococcus garvieae	bacteria	1	1.23456790123457	head or limbs	Culturing	Hedgehog, Erinaceus europaeus
177	Martel, A., Boyen, F., Rau, J., Eisenberg, T., Sing, A., Berger, A., ... & Pasmans, F. (2021). Widespread disease in hedgehogs (Erinaceus europaeus) caused by toxigenic Corynebacterium ulcerans. Emerging infectious diseases, 27(10), 2686.	2021	2020	Belgium	unspecified	81	Morganella morganii	bacteria	6	7.40740740740741	head or limbs	Culturing	Hedgehog, Erinaceus europaeus
178	Martel, A., Boyen, F., Rau, J., Eisenberg, T., Sing, A., Berger, A., ... & Pasmans, F. (2021). Widespread disease in hedgehogs (Erinaceus europaeus) caused by toxigenic Corynebacterium ulcerans. Emerging infectious diseases, 27(10), 2686.	2021	2020	Belgium	unspecified	81	Pasteurella multocida	bacteria	4	4.93827160493827	head or limbs	Culturing	Hedgehog, Erinaceus europaeus
179	Martel, A., Boyen, F., Rau, J., Eisenberg, T., Sing, A., Berger, A., ... & Pasmans, F. (2021). Widespread disease in hedgehogs (Erinaceus europaeus) caused by toxigenic Corynebacterium ulcerans. Emerging infectious diseases, 27(10), 2686.	2021	2020	Belgium	unspecified	81	Proteus mirabilis	bacteria	14	17.2839506172839	head or limbs	Culturing	Hedgehog, Erinaceus europaeus
180	Martel, A., Boyen, F., Rau, J., Eisenberg, T., Sing, A., Berger, A., ... & Pasmans, F. (2021). Widespread disease in hedgehogs (Erinaceus europaeus) caused by toxigenic Corynebacterium ulcerans. Emerging infectious diseases, 27(10), 2686.	2021	2020	Belgium	unspecified	81	Staphylococcus aureus	bacteria	25	30.8641975308642	head or limbs	Culturing	Hedgehog, Erinaceus europaeus
181	Martel, A., Boyen, F., Rau, J., Eisenberg, T., Sing, A., Berger, A., ... & Pasmans, F. (2021). Widespread disease in hedgehogs (Erinaceus europaeus) caused by toxigenic Corynebacterium ulcerans. Emerging infectious diseases, 27(10), 2686.	2021	2020	Belgium	unspecified	81	Staphylococcus sciuri	bacteria	8	9.87654320987654	head or limbs	Culturing	Hedgehog, Erinaceus europaeus
182	Martel, A., Boyen, F., Rau, J., Eisenberg, T., Sing, A., Berger, A., ... & Pasmans, F. (2021). Widespread disease in hedgehogs (Erinaceus europaeus) caused by toxigenic Corynebacterium ulcerans. Emerging infectious diseases, 27(10), 2686.	2021	2020	Belgium	unspecified	81	Staphylococcus simulans	bacteria	3	3.7037037037037	head or limbs	Culturing	Hedgehog, Erinaceus europaeus
183	Martel, A., Boyen, F., Rau, J., Eisenberg, T., Sing, A., Berger, A., ... & Pasmans, F. (2021). Widespread disease in hedgehogs (Erinaceus europaeus) caused by toxigenic Corynebacterium ulcerans. Emerging infectious diseases, 27(10), 2686.	2021	2020	Belgium	unspecified	81	Streptococcus canis	bacteria	18	22.2222222222222	head or limbs	Culturing	Hedgehog, Erinaceus europaeus
184	Martel, A., Boyen, F., Rau, J., Eisenberg, T., Sing, A., Berger, A., ... & Pasmans, F. (2021). Widespread disease in hedgehogs (Erinaceus europaeus) caused by toxigenic Corynebacterium ulcerans. Emerging infectious diseases, 27(10), 2686.	2021	2020	Belgium	unspecified	81	Streptococcus gallinaceus	bacteria	1	1.23456790123457	head or limbs	Culturing	Hedgehog, Erinaceus europaeus
185	Martel, A., Boyen, F., Rau, J., Eisenberg, T., Sing, A., Berger, A., ... & Pasmans, F. (2021). Widespread disease in hedgehogs (Erinaceus europaeus) caused by toxigenic Corynebacterium ulcerans. Emerging infectious diseases, 27(10), 2686.	2021	2020	Belgium	unspecified	81	Streptococcus pyogenes	bacteria	13	16.0493827160494	head or limbs	Culturing	Hedgehog, Erinaceus europaeus
186	Martel, A., Boyen, F., Rau, J., Eisenberg, T., Sing, A., Berger, A., ... & Pasmans, F. (2021). Widespread disease in hedgehogs (Erinaceus europaeus) caused by toxigenic Corynebacterium ulcerans. Emerging infectious diseases, 27(10), 2686.	2021	2020	Belgium	unspecified	81	Streptococcus thoraltensis	bacteria	1	1.23456790123457	head or limbs	Culturing	Hedgehog, Erinaceus europaeus
187	Martel, A., Boyen, F., Rau, J., Eisenberg, T., Sing, A., Berger, A., ... & Pasmans, F. (2021). Widespread disease in hedgehogs (Erinaceus europaeus) caused by toxigenic Corynebacterium ulcerans. Emerging infectious diseases, 27(10), 2686.	2021	2020	Belgium	unspecified	81	Trueperella pyogenes	bacteria	3	3.7037037037037	head or limbs	Culturing	Hedgehog, Erinaceus europaeus
188	Martel, A., Boyen, F., Rau, J., Eisenberg, T., Sing, A., Berger, A., ... & Pasmans, F. (2021). Widespread disease in hedgehogs (Erinaceus europaeus) caused by toxigenic Corynebacterium ulcerans. Emerging infectious diseases, 27(10), 2686.	2021	2020	Belgium	unspecified	81	Vagococcus fluvialis	bacteria	8	9.87654320987654	head or limbs	Culturing	Hedgehog, Erinaceus europaeus
189	Martel, A., Boyen, F., Rau, J., Eisenberg, T., Sing, A., Berger, A., ... & Pasmans, F. (2021). Widespread disease in hedgehogs (Erinaceus europaeus) caused by toxigenic Corynebacterium ulcerans. Emerging infectious diseases, 27(10), 2686.	2021	2020	Belgium	unspecified	81	Vagococcus lutrae	bacteria	2	2.46913580246914	head or limbs	Culturing	Hedgehog, Erinaceus europaeus
190	Lesiczka, P. M., Hrazdilová, K., Majerová, K., Fonville, M., Sprong, H., Hönig, V., ... & Modrý, D. (2021). The role of peridomestic animals in the eco-epidemiology of Anaplasma phagocytophilum. Microbial ecology, 82, 602-612.	2021	2016-2018	Czech Republic	unspecified	112	Anaplasma phagocytophilum	bacteria	108	96.4285714285714	blood, ear, muscle, liver, bladder, brain, lungs, spleen and kidney	genomic	Hedgehog, Erinaceus europaeus
191	Lesiczka, P. M., Hrazdilová, K., Majerová, K., Fonville, M., Sprong, H., Hönig, V., ... & Modrý, D. (2021). The role of peridomestic animals in the eco-epidemiology of Anaplasma phagocytophilum. Microbial ecology, 82, 602-612.	2021	2016-2018	Czech Republic	unspecified	76	Anaplasma phagocytophilum	bacteria	39	51.3157894736842	blood	genomic	Hedgehog, Erinaceus europaeus
192	Lesiczka, P. M., Hrazdilová, K., Majerová, K., Fonville, M., Sprong, H., Hönig, V., ... & Modrý, D. (2021). The role of peridomestic animals in the eco-epidemiology of Anaplasma phagocytophilum. Microbial ecology, 82, 602-612.	2021	2016-2018	Czech Republic	unspecified	103	Anaplasma phagocytophilum	bacteria	90	87.378640776699	ear	genomic	Hedgehog, Erinaceus europaeus
193	Lesiczka, P. M., Hrazdilová, K., Majerová, K., Fonville, M., Sprong, H., Hönig, V., ... & Modrý, D. (2021). The role of peridomestic animals in the eco-epidemiology of Anaplasma phagocytophilum. Microbial ecology, 82, 602-612.	2021	2016-2018	Czech Republic	unspecified	74	Anaplasma phagocytophilum	bacteria	43	58.1081081081081	muscle	genomic	Hedgehog, Erinaceus europaeus
194	Lesiczka, P. M., Hrazdilová, K., Majerová, K., Fonville, M., Sprong, H., Hönig, V., ... & Modrý, D. (2021). The role of peridomestic animals in the eco-epidemiology of Anaplasma phagocytophilum. Microbial ecology, 82, 602-612.	2021	2016-2018	Czech Republic	unspecified	62	Anaplasma phagocytophilum	bacteria	47	75.8064516129032	liver	genomic	Hedgehog, Erinaceus europaeus
195	Lesiczka, P. M., Hrazdilová, K., Majerová, K., Fonville, M., Sprong, H., Hönig, V., ... & Modrý, D. (2021). The role of peridomestic animals in the eco-epidemiology of Anaplasma phagocytophilum. Microbial ecology, 82, 602-612.	2021	2016-2018	Czech Republic	unspecified	66	Anaplasma phagocytophilum	bacteria	37	56.0606060606061	bladder	genomic	Hedgehog, Erinaceus europaeus
196	Lesiczka, P. M., Hrazdilová, K., Majerová, K., Fonville, M., Sprong, H., Hönig, V., ... & Modrý, D. (2021). The role of peridomestic animals in the eco-epidemiology of Anaplasma phagocytophilum. Microbial ecology, 82, 602-612.	2021	2016-2018	Czech Republic	unspecified	59	Anaplasma phagocytophilum	bacteria	24	40.6779661016949	brain	genomic	Hedgehog, Erinaceus europaeus
197	Lesiczka, P. M., Hrazdilová, K., Majerová, K., Fonville, M., Sprong, H., Hönig, V., ... & Modrý, D. (2021). The role of peridomestic animals in the eco-epidemiology of Anaplasma phagocytophilum. Microbial ecology, 82, 602-612.	2021	2016-2018	Czech Republic	unspecified	65	Anaplasma phagocytophilum	bacteria	59	90.7692307692308	lungs	genomic	Hedgehog, Erinaceus europaeus
198	Lesiczka, P. M., Hrazdilová, K., Majerová, K., Fonville, M., Sprong, H., Hönig, V., ... & Modrý, D. (2021). The role of peridomestic animals in the eco-epidemiology of Anaplasma phagocytophilum. Microbial ecology, 82, 602-612.	2021	2016-2018	Czech Republic	unspecified	63	Anaplasma phagocytophilum	bacteria	47	74.6031746031746	spleen	genomic	Hedgehog, Erinaceus europaeus
199	Lesiczka, P. M., Hrazdilová, K., Majerová, K., Fonville, M., Sprong, H., Hönig, V., ... & Modrý, D. (2021). The role of peridomestic animals in the eco-epidemiology of Anaplasma phagocytophilum. Microbial ecology, 82, 602-612.	2021	2016-2018	Czech Republic	unspecified	65	Anaplasma phagocytophilum	bacteria	46	70.7692307692308	kidney	genomic	Hedgehog, Erinaceus europaeus
200	Greco, G., Zarea, A. A. K., Sgroi, G., Tempesta, M., D’Alessio, N., Lanave, G., ... & Chomel, B. (2021). Zoonotic Bartonella species in Eurasian wolves and other free‐ranging wild mammals from Italy. Zoonoses and Public Health, 68(4), 316-326.	2021	2016-2019	Italy	mixed	6	Bartonella spp	bacteria	2	33.3333333333333	spleen	genomic	Hedgehog, Erinaceus europaeus
201	Majerová, K., Gutiérrez, R., Fonville, M., Hönig, V., Papežík, P., Hofmannová, L., ... & Votýpka, J. (2021). Hedgehogs and squirrels as hosts of zoonotic Bartonella species. Pathogens, 10(6), 686.	2021	2016-2018	Czech Republic	unspecified	83	Bartonella melophagi	bacteria	1	1.20481927710843	blood, ear, muscle, liver, bladder, brain, lungs, spleen and kidney	genomic	Hedgehog, Erinaceus europaeus
202	Majerová, K., Gutiérrez, R., Fonville, M., Hönig, V., Papežík, P., Hofmannová, L., ... & Votýpka, J. (2021). Hedgehogs and squirrels as hosts of zoonotic Bartonella species. Pathogens, 10(6), 686.	2021	2016-2018	Czech Republic	unspecified	83	Bartonella spp	bacteria	20	24.0963855421687	blood, ear, muscle, liver, bladder, brain, lungs, spleen and kidney	genomic	Hedgehog, Erinaceus europaeus
203	Majerová, K., Gutiérrez, R., Fonville, M., Hönig, V., Papežík, P., Hofmannová, L., ... & Votýpka, J. (2021). Hedgehogs and squirrels as hosts of zoonotic Bartonella species. Pathogens, 10(6), 686.	2021	2016-2018	Czech Republic	unspecified	83	Bartonella washoensis	bacteria	2	2.40963855421687	blood, ear, muscle, liver, bladder, brain, lungs, spleen and kidney	genomic	Hedgehog, Erinaceus europaeus
204	Piredda, I., Ponti, M. N., Palmas, B., Noworol, M., Pedditzi, A., Rebechesu, L., & Chisu, V. (2021). Molecular typing of pathogenic Leptospira species isolated from wild mammal reservoirs in Sardinia. Animals, 11(4), 1109.	2021	2011-2019	Italy	unspecified	20	Leptospira borgpetersenii	bacteria	8	40	kidney	genomic	Hedgehog, Erinaceus europaeus
205	Piredda, I., Ponti, M. N., Palmas, B., Noworol, M., Pedditzi, A., Rebechesu, L., & Chisu, V. (2021). Molecular typing of pathogenic Leptospira species isolated from wild mammal reservoirs in Sardinia. Animals, 11(4), 1109.	2021	2011-2019	Italy	unspecified	20	Leptospira interrogans	bacteria	10	50	kidney	genomic	Hedgehog, Erinaceus europaeus
206	Piredda, I., Ponti, M. N., Palmas, B., Noworol, M., Pedditzi, A., Rebechesu, L., & Chisu, V. (2021). Molecular typing of pathogenic Leptospira species isolated from wild mammal reservoirs in Sardinia. Animals, 11(4), 1109.	2021	2011-2019	Italy	unspecified	37	Leptospira spp	bacteria	20	54.0540540540541	kidney	genomic	Hedgehog, Erinaceus europaeus
207	South, K. E., & Haynes, K. (2018). Parasitic burdening and rehabilitation of the European hedgehog, Erinaceus europaeus. J. Wildl. Rehabil, 38(2), 25-29.	2018	2014	United Kingdom	unspecified	47	Capillaria spp	helminths	42	89.3617021276596	faeces	microscopy	Hedgehog, Erinaceus europaeus
208	Jacobsen, B., Baumgärtner, W., & Bialek, R. (2011). Disseminated histoplasmosis in a European hedgehog (Erinaceus europaeus) in Northern Germany. Mycoses, 54(6), 538-541.	2010	unspecified	Germany	unspecified	1	Histoplasma capsulatum	fungi	1		tissue	genomic	Hedgehog, Erinaceus europaeus
209	Babudieri, B., & Farina, R. (1964). The leptospirae of the Italian hedge-hog. Pathobiology, 27(1), 103-116.	1964	unspecified	Italy	unspecified	68	Leptospira interrogans	bacteria	44	64.7058823529412	kidney	Culturing	Hedgehog, Erinaceus europaeus
210	Babudieri, B., & Farina, R. (1964). The leptospirae of the Italian hedge-hog. Pathobiology, 27(1), 103-116.	1964	unspecified	Italy	unspecified	138	Leptospira spp	bacteria	68	49.2753623188406	serum	immunologic	Hedgehog, Erinaceus europaeus
211	McLauchlan, J. D., & Henderson, W. M. (1947). The occurrence of foot-and-mouth disease in the hedgehog under natural conditions. Epidemiology & Infection, 45(4), 474-479.	1947	1946	United Kingdom	agriculture	9	Foot and mouth disease virus	viruses	5		feet epithelium, heart blood cloth and bone marrow	other	Hedgehog, Erinaceus europaeus
1	Figueiredo, A. M., de Carvalho, L. M., González, M. J., Torres, R. T., Pla, S., Núñez-Arjona, J. C., ... & Nájera, F. (2021). Parasites of the reintroduced Iberian lynx (Lynx pardinus) and sympatric mesocarnivores in Extremadura, Spain. Pathogens, 10(3), 274.	2021	2016-2018	Spain	Mixed	1	Toxocara cati	helminths	0	0	Fecal samples	Microscopic	Stone marten, Martes foina
2	Figueiredo, A. M., de Carvalho, L. M., González, M. J., Torres, R. T., Pla, S., Núñez-Arjona, J. C., ... & Nájera, F. (2021). Parasites of the reintroduced Iberian lynx (Lynx pardinus) and sympatric mesocarnivores in Extremadura, Spain. Pathogens, 10(3), 274.	2021	2016-2018	Spain	Mixed	1	Toxascaris leonina	helminths	0	0	Fecal samples	Microscopic	Stone marten, Martes foina
3	Figueiredo, A. M., de Carvalho, L. M., González, M. J., Torres, R. T., Pla, S., Núñez-Arjona, J. C., ... & Nájera, F. (2021). Parasites of the reintroduced Iberian lynx (Lynx pardinus) and sympatric mesocarnivores in Extremadura, Spain. Pathogens, 10(3), 274.	2021	2016-2018	Spain	Mixed	1	Trichuris spp	helminths	0	0	Fecal samples	Microscopic	Stone marten, Martes foina
4	Waindok, P., Raue, K., Grilo, M. L., Siebert, U., & Strube, C. (2021). Predators in northern Germany are reservoirs for parasites of One Health concern. Parasitology research, 120, 4229-4239.	2021	2013-2016	Germany	Unspecified	18	Giardia spp	protozoa	0	0	Faecal samples	Immunologic	Stone marten, Martes foina
5	Greco, G., Zarea, A. A. K., Sgroi, G., Tempesta, M., D’Alessio, N., Lanave, G., ... & Chomel, B. (2021). Zoonotic Bartonella species in Eurasian wolves and other free‐ranging wild mammals from Italy. Zoonoses and Public Health, 68(4), 316-326.	2021	2016-2019	Italy	Mixed	3	Bartonella spp	bacteria	0	0	Spleen	Genomic	Stone marten, Martes foina
6	Osińska, M., Nowakiewicz, A., Zięba, P., Gnat, S., Łagowski, D., & Trościańczyk, A. (2020). Wildlife carnivorous mammals as a specific mirror of environmental contamination with multidrug-resistant Escherichia coli strains in Poland. Microbial Drug Resistance, 26(9), 1120-1131.	2020	2014-2018	Poland	Unspecified	18	Escherichia coli resistant	bacteria	10	55.6	Rectal swab	Genomic	Stone marten, Martes foina
7	Cybulska, A., Kornacka, A., Skopek, R., & Moskwa, B. (2020). Trichinella britovi infection and muscle distribution in free-living martens (Martes spp.) from the Głęboki Bród Forest District, Poland. International Journal for Parasitology: Parasites and Wildlife, 12, 176-180.	2020	2013-2016	Poland	Nature	9	Trichinella spp	helminths	0	0	Muscles	Macroscopic	Stone marten, Martes foina
8	Gomes, J., Rocha, H., Carvalho, C., Bandeira, V., Fonseca, C., Rosalino, L. M., & Cunha, M. V. (2020). Molecular detection and characterization of Leishmania infantum in free-ranging Egyptian mongoose (Herpestes ichneumon). International Journal for Parasitology: Parasites and Wildlife, 11, 158-162.	2020	2011-2012	Portugal	Unspecified	2	Leishmania spp	protozoa	0	0	Spleen	Genomic	Stone marten, Martes foina
9	Alcover, M. M., Ribas, A., Guillén, M. C., Berenguer, D., Tomás-Pérez, M., Riera, C., & Fisa, R. (2020). Wild mammals as potential silent reservoirs of Leishmania infantum in a Mediterranean area. Preventive veterinary medicine, 175, 104874.	2020	Unspecified	Spain	Unspecified	4	Leishmania infantum	protozoa	2		Spleen and liver	Genomic	Stone marten, Martes foina
10	Cunha, M. V., Rosalino, L. M., Leão, C., Bandeira, V., Fonseca, C., Botelho, A., & Reis, A. C. (2020). Ecological drivers of Mycobacterium avium subsp. paratuberculosis detection in mongoose (Herpestes ichneumon) using IS 900 as proxy. Scientific reports, 10(1), 860.	2020	2005-2014	Portugal	Unspecified	4	Mycobacterium avium	bacteria	1		Feces and spleen	Genomic	Stone marten, Martes foina
11	Klun, I., Ćosić, N., Ćirović, D., Vasilev, D., Teodorović, V., & Djurković-Djaković, O. (2019). Trichinella spp. in wild mesocarnivores in an endemic setting. Acta Veterinaria Hungarica, 67(1), 34-39.	2019	1994-2013	Serbia	Unspecified	103	Trichinella spp	helminths	5	4.8	Tongue and masseters	Microscopic	Stone marten, Martes foina
12	Szekeres, S., Docters van Leeuwen, A., Tóth, E., Majoros, G., Sprong, H., & Földvári, G. (2019). Road‐killed mammals provide insight into tick‐borne bacterial pathogen communities within urban habitats. Transboundary and emerging diseases, 66(1), 277-286.	2019	2015	Hungary	Unspecified	2	Borrelia burgdorferi s.l.	bacteria	0	0	Skin and blood	Genomic	Stone marten, Martes foina
13	Szekeres, S., Docters van Leeuwen, A., Tóth, E., Majoros, G., Sprong, H., & Földvári, G. (2019). Road‐killed mammals provide insight into tick‐borne bacterial pathogen communities within urban habitats. Transboundary and emerging diseases, 66(1), 277-286.	2019	2015	Hungary	Unspecified	2	Borrelia miyamotoi	bacteria	0	0	Skin and blood	Genomic	Stone marten, Martes foina
14	Szekeres, S., Docters van Leeuwen, A., Tóth, E., Majoros, G., Sprong, H., & Földvári, G. (2019). Road‐killed mammals provide insight into tick‐borne bacterial pathogen communities within urban habitats. Transboundary and emerging diseases, 66(1), 277-286.	2019	2015	Hungary	Unspecified	2	Anaplasma phagocytophilum	bacteria	0	0	Skin and blood	Genomic	Stone marten, Martes foina
15	Szekeres, S., Docters van Leeuwen, A., Tóth, E., Majoros, G., Sprong, H., & Földvári, G. (2019). Road‐killed mammals provide insight into tick‐borne bacterial pathogen communities within urban habitats. Transboundary and emerging diseases, 66(1), 277-286.	2019	2015	Hungary	Unspecified	2	Bartonella spp	bacteria	0	0	Skin and blood	Genomic	Stone marten, Martes foina
16	Szekeres, S., Docters van Leeuwen, A., Tóth, E., Majoros, G., Sprong, H., & Földvári, G. (2019). Road‐killed mammals provide insight into tick‐borne bacterial pathogen communities within urban habitats. Transboundary and emerging diseases, 66(1), 277-286.	2019	2015	Hungary	Unspecified	2	Rickettsia helvetica	bacteria	1		Skin and blood	Genomic	Stone marten, Martes foina
17	Santoro, M., Auriemma, C., Lucibelli, M. G., Borriello, G., D'Alessio, N., Sgroi, G., ... & Fusco, G. (2019). Molecular detection of Babesia spp.(Apicomplexa: Piroplasma) in free-ranging canids and mustelids from southern Italy. Frontiers in Veterinary Science, 6, 269.	2019	2017-2018	Italy	Unspecified	1	Babesia spp	protozoa	0	0	Spleen	Genomic	Stone marten, Martes foina
18	Hofmeester, T. R., Krawczyk, A. I., Van Leeuwen, A. D., Fonville, M., Montizaan, M. G., Van Den Berge, K., ... & Sprong, H. (2018). Role of mustelids in the life-cycle of ixodid ticks and transmission cycles of four tick-borne pathogens. Parasites & Vectors, 11, 1-13.	2018	1995-2015	Belgium	Mixed	40	Anaplasma phagocytophilum	bacteria	1	2.5	Liver, spleen and ear	Genomic	Stone marten, Martes foina
19	Hofmeester, T. R., Krawczyk, A. I., Van Leeuwen, A. D., Fonville, M., Montizaan, M. G., Van Den Berge, K., ... & Sprong, H. (2018). Role of mustelids in the life-cycle of ixodid ticks and transmission cycles of four tick-borne pathogens. Parasites & Vectors, 11, 1-13.	2018	1995-2015	Belgium	Mixed	40	Borrelia afzelii	bacteria	0	0	ear biopsy	Genomic	Stone marten, Martes foina
20	Hofmeester, T. R., Krawczyk, A. I., Van Leeuwen, A. D., Fonville, M., Montizaan, M. G., Van Den Berge, K., ... & Sprong, H. (2018). Role of mustelids in the life-cycle of ixodid ticks and transmission cycles of four tick-borne pathogens. Parasites & Vectors, 11, 1-13.	2018	1995-2015	Belgium	Mixed	40	Neoehrlichia mikurensis	bacteria	1	2.5	Liver	Genomic	Stone marten, Martes foina
21	Hofmeester, T. R., Krawczyk, A. I., Van Leeuwen, A. D., Fonville, M., Montizaan, M. G., Van Den Berge, K., ... & Sprong, H. (2018). Role of mustelids in the life-cycle of ixodid ticks and transmission cycles of four tick-borne pathogens. Parasites & Vectors, 11, 1-13.	2018	1995-2015	Netherlands	Mixed	28	Anaplasma phagocytophilum	bacteria	4	14.3	Liver, spleen and ear	Genomic	Stone marten, Martes foina
22	Hofmeester, T. R., Krawczyk, A. I., Van Leeuwen, A. D., Fonville, M., Montizaan, M. G., Van Den Berge, K., ... & Sprong, H. (2018). Role of mustelids in the life-cycle of ixodid ticks and transmission cycles of four tick-borne pathogens. Parasites & Vectors, 11, 1-13.	2018	1995-2015	Netherlands	Mixed	28	Borrelia afzelii	bacteria	2	7.1	ear biopsy	Genomic	Stone marten, Martes foina
23	Hofmeester, T. R., Krawczyk, A. I., Van Leeuwen, A. D., Fonville, M., Montizaan, M. G., Van Den Berge, K., ... & Sprong, H. (2018). Role of mustelids in the life-cycle of ixodid ticks and transmission cycles of four tick-borne pathogens. Parasites & Vectors, 11, 1-13.	2018	1995-2015	Netherlands	Mixed	28	Neoehrlichia mikurensis	bacteria	1	3.6	Liver	Genomic	Stone marten, Martes foina
24	Knapp, J., Giraudoux, P., Combes, B., Umhang, G., Boué, F., Said-Ali, Z., ... & Raoul, F. (2018). Rural and urban distribution of wild and domestic carnivore stools in the context of Echinococcus multilocularis environmental exposure. International Journal for Parasitology, 48(12), 937-946.	2018	2012-2015	France	Rural	3	Echinococcus multilocularis	helminths	0	0	Feces, morphologically identified	Microscopic	Stone marten, Martes foina
25	Risueño, J., Ortuño, M., Pérez-Cutillas, P., Goyena, E., Maia, C., Cortes, S., ... & Berriatua, E. (2018). Epidemiological and genetic studies suggest a common Leishmania infantum transmission cycle in wildlife, dogs and humans associated to vector abundance in Southeast Spain. Veterinary Parasitology, 259, 61-67.	2018	2013-2015	Spain	Unspecified	10	Leishmania infantum	protozoa	3	0.3	Skin, spleen, liver and lymph node	Genomic	Stone marten, Martes foina
26	Akdesir, E., Origgi, F. C., Wimmershoff, J., Frey, J., Frey, C. F., & Ryser-Degiorgis, M. P. (2018). Causes of mortality and morbidity in free-ranging mustelids in Switzerland: necropsy data from over 50 years of general health surveillance. BMC veterinary research, 14(1), 1-19.	2018	1958-2015	Switzerland	Unspecified	262	Streptococcus spp	bacteria	15	5.72519083969466	unspecified/lesions	Culturing	Stone marten, Martes foina
27	Akdesir, E., Origgi, F. C., Wimmershoff, J., Frey, J., Frey, C. F., & Ryser-Degiorgis, M. P. (2018). Causes of mortality and morbidity in free-ranging mustelids in Switzerland: necropsy data from over 50 years of general health surveillance. BMC veterinary research, 14(1), 1-19.	2018	1958-2015	Switzerland	Unspecified	262	Escherichia spp	bacteria	9	3.43511450381679	unspecified/lesions	Culturing	Stone marten, Martes foina
28	Akdesir, E., Origgi, F. C., Wimmershoff, J., Frey, J., Frey, C. F., & Ryser-Degiorgis, M. P. (2018). Causes of mortality and morbidity in free-ranging mustelids in Switzerland: necropsy data from over 50 years of general health surveillance. BMC veterinary research, 14(1), 1-19.	2018	1958-2015	Switzerland	Unspecified	262	Histoplasma capsulatum	fungi	0	0	unspecified/lesions	Culturing	Stone marten, Martes foina
29	Akdesir, E., Origgi, F. C., Wimmershoff, J., Frey, J., Frey, C. F., & Ryser-Degiorgis, M. P. (2018). Causes of mortality and morbidity in free-ranging mustelids in Switzerland: necropsy data from over 50 years of general health surveillance. BMC veterinary research, 14(1), 1-19.	2018	1958-2015	Switzerland	Unspecified	262	Aspergillus spp	fungi	1	0.381679389312977	unspecified/lesions	Culturing	Stone marten, Martes foina
30	Akdesir, E., Origgi, F. C., Wimmershoff, J., Frey, J., Frey, C. F., & Ryser-Degiorgis, M. P. (2018). Causes of mortality and morbidity in free-ranging mustelids in Switzerland: necropsy data from over 50 years of general health surveillance. BMC veterinary research, 14(1), 1-19.	2018	1958-2015	Switzerland	Unspecified	262	Pasteurella spp	bacteria	1	0.381679389312977	unspecified/lesions	Culturing	Stone marten, Martes foina
31	Akdesir, E., Origgi, F. C., Wimmershoff, J., Frey, J., Frey, C. F., & Ryser-Degiorgis, M. P. (2018). Causes of mortality and morbidity in free-ranging mustelids in Switzerland: necropsy data from over 50 years of general health surveillance. BMC veterinary research, 14(1), 1-19.	2018	1958-2015	Switzerland	Unspecified	262	Klebsiella spp	bacteria	1	0.381679389312977	unspecified/lesions	Culturing	Stone marten, Martes foina
32	Akdesir, E., Origgi, F. C., Wimmershoff, J., Frey, J., Frey, C. F., & Ryser-Degiorgis, M. P. (2018). Causes of mortality and morbidity in free-ranging mustelids in Switzerland: necropsy data from over 50 years of general health surveillance. BMC veterinary research, 14(1), 1-19.	2018	1958-2015	Switzerland	Unspecified	262	Francisella tularensis	bacteria	1	0.381679389312977	unspecified/lesions	Culturing	Stone marten, Martes foina
33	Akdesir, E., Origgi, F. C., Wimmershoff, J., Frey, J., Frey, C. F., & Ryser-Degiorgis, M. P. (2018). Causes of mortality and morbidity in free-ranging mustelids in Switzerland: necropsy data from over 50 years of general health surveillance. BMC veterinary research, 14(1), 1-19.	2018	1958-2015	Switzerland	Unspecified	262	Angiostrongylus spp	helminths	0	0	lungs	Microscopic	Stone marten, Martes foina
34	Akdesir, E., Origgi, F. C., Wimmershoff, J., Frey, J., Frey, C. F., & Ryser-Degiorgis, M. P. (2018). Causes of mortality and morbidity in free-ranging mustelids in Switzerland: necropsy data from over 50 years of general health surveillance. BMC veterinary research, 14(1), 1-19.	2018	1958-2015	Switzerland	Unspecified	262	Capillaria spp	helminths	35	13.3587786259542	intestinal	Microscopic	Stone marten, Martes foina
35	Akdesir, E., Origgi, F. C., Wimmershoff, J., Frey, J., Frey, C. F., & Ryser-Degiorgis, M. P. (2018). Causes of mortality and morbidity in free-ranging mustelids in Switzerland: necropsy data from over 50 years of general health surveillance. BMC veterinary research, 14(1), 1-19.	2018	1958-2015	Switzerland	Unspecified	262	Uncinaria spp	helminths	5	1.90839694656489	intestinal	Microscopic	Stone marten, Martes foina
36	Akdesir, E., Origgi, F. C., Wimmershoff, J., Frey, J., Frey, C. F., & Ryser-Degiorgis, M. P. (2018). Causes of mortality and morbidity in free-ranging mustelids in Switzerland: necropsy data from over 50 years of general health surveillance. BMC veterinary research, 14(1), 1-19.	2018	1958-2015	Switzerland	Unspecified	262	Taenia spp	helminths	13	4.9618320610687	intestinal	Microscopic	Stone marten, Martes foina
37	Akdesir, E., Origgi, F. C., Wimmershoff, J., Frey, J., Frey, C. F., & Ryser-Degiorgis, M. P. (2018). Causes of mortality and morbidity in free-ranging mustelids in Switzerland: necropsy data from over 50 years of general health surveillance. BMC veterinary research, 14(1), 1-19.	2018	1958-2015	Switzerland	Unspecified	262	Cryptosporidium spp	protozoa	0	0	intestinal	Microscopic	Stone marten, Martes foina
38	Akdesir, E., Origgi, F. C., Wimmershoff, J., Frey, J., Frey, C. F., & Ryser-Degiorgis, M. P. (2018). Causes of mortality and morbidity in free-ranging mustelids in Switzerland: necropsy data from over 50 years of general health surveillance. BMC veterinary research, 14(1), 1-19.	2018	1958-2015	Switzerland	Unspecified	262	Trichinella spp	helminths	2	0.763358778625954	muscle	Microscopic	Stone marten, Martes foina
39	Akdesir, E., Origgi, F. C., Wimmershoff, J., Frey, J., Frey, C. F., & Ryser-Degiorgis, M. P. (2018). Causes of mortality and morbidity in free-ranging mustelids in Switzerland: necropsy data from over 50 years of general health surveillance. BMC veterinary research, 14(1), 1-19.	2018	1958-2015	Switzerland	Unspecified	262	Sarcocystis spp	protozoa	1	0.381679389312977	muscle	Microscopic	Stone marten, Martes foina
40	Akdesir, E., Origgi, F. C., Wimmershoff, J., Frey, J., Frey, C. F., & Ryser-Degiorgis, M. P. (2018). Causes of mortality and morbidity in free-ranging mustelids in Switzerland: necropsy data from over 50 years of general health surveillance. BMC veterinary research, 14(1), 1-19.	2018	1958-2015	Switzerland	Unspecified	262	Alaria spp	helminths	1	0.381679389312977	muscle	Microscopic	Stone marten, Martes foina
41	Akdesir, E., Origgi, F. C., Wimmershoff, J., Frey, J., Frey, C. F., & Ryser-Degiorgis, M. P. (2018). Causes of mortality and morbidity in free-ranging mustelids in Switzerland: necropsy data from over 50 years of general health surveillance. BMC veterinary research, 14(1), 1-19.	2018	1958-2015	Switzerland	Unspecified	262	Toxoplasma gondii	protozoa	3	1.14503816793893	unspecified/lesions	Microscopic	Stone marten, Martes foina
42	Akdesir, E., Origgi, F. C., Wimmershoff, J., Frey, J., Frey, C. F., & Ryser-Degiorgis, M. P. (2018). Causes of mortality and morbidity in free-ranging mustelids in Switzerland: necropsy data from over 50 years of general health surveillance. BMC veterinary research, 14(1), 1-19.	2018	1958-2015	Switzerland	Unspecified	262	Mesocestoides spp	helminths	1	0.381679389312977	multiple organs	Microscopic	Stone marten, Martes foina
43	Akdesir, E., Origgi, F. C., Wimmershoff, J., Frey, J., Frey, C. F., & Ryser-Degiorgis, M. P. (2018). Causes of mortality and morbidity in free-ranging mustelids in Switzerland: necropsy data from over 50 years of general health surveillance. BMC veterinary research, 14(1), 1-19.	2018	1958-2015	Switzerland	Unspecified	262	Staphylococcus spp	bacteria	5	1.90839694656489	unspecified/lesions	Culturing	Stone marten, Martes foina
44	Figueiredo, A., Oliveira, L., Madeira de Carvalho, L., Fonseca, C., & Torres, R. T. (2018). Helminth parasites of stone marten (Martes foina) in central Portugal. Annals of parasitology, 64(1).	2018	2014-2015	Portugal	Nature	13	Toxocara spp	helminths	2	15.3846153846154	Feces (13)	Microscopic	Stone marten, Martes foina
45	Figueiredo, A., Oliveira, L., Madeira de Carvalho, L., Fonseca, C., & Torres, R. T. (2018). Helminth parasites of stone marten (Martes foina) in central Portugal. Annals of parasitology, 64(1).	2018	2014-2015	Portugal	Nature	13	Angiostrongylus spp	helminths	1	7.69230769230769	Feces (13)	Microscopic	Stone marten, Martes foina
46	Figueiredo, A., Oliveira, L., Madeira de Carvalho, L., Fonseca, C., & Torres, R. T. (2018). Helminth parasites of stone marten (Martes foina) in central Portugal. Annals of parasitology, 64(1).	2018	2014-2015	Portugal	Nature	13	Toxascaris leonina	helminths	1	7.69230769230769	Feces (13)	Microscopic	Stone marten, Martes foina
47	Figueiredo, A., Oliveira, L., Madeira de Carvalho, L., Fonseca, C., & Torres, R. T. (2018). Helminth parasites of stone marten (Martes foina) in central Portugal. Annals of parasitology, 64(1).	2018	2014-2015	Portugal	Nature	13	Strongyloides spp	helminths	1	7.69230769230769	Feces (13)	Microscopic	Stone marten, Martes foina
48	Deksne, G., Segliņa, Z., Ligere, B., & Kirjušina, M. (2017). The Pine marten (Martes martes) and the Stone marten (Martes foina) as possible wild reservoirs of Toxoplasma gondii in the Baltic States. Veterinary Parasitology: Regional Studies and Reports, 9, 70-74.	2017	2011-2014	Latvia and Lithuania	Unspecified	34	Toxoplasma gondii	protozoa	18	52.9411764705882	Meat juice	Immunologic	Stone marten, Martes foina
49	Lempp, C., Jungwirth, N., Grilo, M. L., Reckendorf, A., Ulrich, A., Van Neer, A., ... & Siebert, U. (2017). Pathological findings in the red fox (Vulpes vulpes), stone marten (Martes foina) and raccoon dog (Nyctereutes procyonoides), with special emphasis on infectious and zoonotic agents in Northern Germany. PLoS One, 12(4), e0175469.	2017	2013-2016	Germany	Unspecified	4	Borna virus	virus	0	0	Brain or lung tissue	Immunologic	Stone marten, Martes foina
50	Lempp, C., Jungwirth, N., Grilo, M. L., Reckendorf, A., Ulrich, A., Van Neer, A., ... & Siebert, U. (2017). Pathological findings in the red fox (Vulpes vulpes), stone marten (Martes foina) and raccoon dog (Nyctereutes procyonoides), with special emphasis on infectious and zoonotic agents in Northern Germany. PLoS One, 12(4), e0175469.	2017	2013-2016	Germany	Unspecified	4	Toxoplasma gondii	protozoa	0	0	Brain or lung tissue	Immunologic	Stone marten, Martes foina
51	Lempp, C., Jungwirth, N., Grilo, M. L., Reckendorf, A., Ulrich, A., Van Neer, A., ... & Siebert, U. (2017). Pathological findings in the red fox (Vulpes vulpes), stone marten (Martes foina) and raccoon dog (Nyctereutes procyonoides), with special emphasis on infectious and zoonotic agents in Northern Germany. PLoS One, 12(4), e0175469.	2017	2013-2016	Germany	Unspecified	5	Influenza A virus	virus	0	0	Brain or lung tissue	Immunologic	Stone marten, Martes foina
52	Lempp, C., Jungwirth, N., Grilo, M. L., Reckendorf, A., Ulrich, A., Van Neer, A., ... & Siebert, U. (2017). Pathological findings in the red fox (Vulpes vulpes), stone marten (Martes foina) and raccoon dog (Nyctereutes procyonoides), with special emphasis on infectious and zoonotic agents in Northern Germany. PLoS One, 12(4), e0175469.	2017	2013-2016	Germany	Unspecified	4	Tick-borne encephalitis virus	virus	0	0	Brain or lung tissue	Immunologic	Stone marten, Martes foina
53	Lempp, C., Jungwirth, N., Grilo, M. L., Reckendorf, A., Ulrich, A., Van Neer, A., ... & Siebert, U. (2017). Pathological findings in the red fox (Vulpes vulpes), stone marten (Martes foina) and raccoon dog (Nyctereutes procyonoides), with special emphasis on infectious and zoonotic agents in Northern Germany. PLoS One, 12(4), e0175469.	2017	2013-2016	Germany	Unspecified	4	Listeria monocytogenes	bacteria	0	0	Brain or lung tissue	Immunologic	Stone marten, Martes foina
54	Lempp, C., Jungwirth, N., Grilo, M. L., Reckendorf, A., Ulrich, A., Van Neer, A., ... & Siebert, U. (2017). Pathological findings in the red fox (Vulpes vulpes), stone marten (Martes foina) and raccoon dog (Nyctereutes procyonoides), with special emphasis on infectious and zoonotic agents in Northern Germany. PLoS One, 12(4), e0175469.	2017	2013-2016	Germany	Unspecified	4	Neospora caninum	protozoa	0	0	Brain or lung tissue	Immunologic	Stone marten, Martes foina
55	Lempp, C., Jungwirth, N., Grilo, M. L., Reckendorf, A., Ulrich, A., Van Neer, A., ... & Siebert, U. (2017). Pathological findings in the red fox (Vulpes vulpes), stone marten (Martes foina) and raccoon dog (Nyctereutes procyonoides), with special emphasis on infectious and zoonotic agents in Northern Germany. PLoS One, 12(4), e0175469.	2017	2013-2016	Germany	Unspecified	2	Encephalitozoon cuniculi	fungi	0	0	Brain or lung tissue	Microscopic	Stone marten, Martes foina
56	Mateo, M., de Mingo, M. H., de Lucio, A., Morales, L., Balseiro, A., Espí, A., ... & Carmena, D. (2017). Occurrence and molecular genotyping of Giardia duodenalis and Cryptosporidium spp. in wild mesocarnivores in Spain. Veterinary Parasitology, 235, 86-93.	2017	2003-2016	Spain	Unspecified	8	Giardia spp	protozoa	1	12.5	Feces	Genomic	Stone marten, Martes foina
57	Mateo, M., de Mingo, M. H., de Lucio, A., Morales, L., Balseiro, A., Espí, A., ... & Carmena, D. (2017). Occurrence and molecular genotyping of Giardia duodenalis and Cryptosporidium spp. in wild mesocarnivores in Spain. Veterinary Parasitology, 235, 86-93.	2017	2003-2016	Spain	Unspecified	8	Cryptosporidium spp	protozoa	0	0	Feces	Genomic	Stone marten, Martes foina
58	Deksne, G., Segliņa, Z., Jahundoviča, I., Esīte, Z., Bakasejevs, E., Bagrade, G., ... & Kirjušina, M. (2016). High prevalence of Trichinella spp. in sylvatic carnivore mammals of Latvia. Veterinary Parasitology, 231, 118-123.	2016	Unspecified	Latvia	Unspecified	24	Trichinella spp	helminths	11	45.8	Muscles	Macroscopic	Stone marten, Martes foina
59	Badagliacca, P., Di Sabatino, D., Salucci, S., Romeo, G., Cipriani, M., Sulli, N., ... & Morelli, D. (2016). The role of the wolf in endemic sylvatic Trichinella britovi infection in the Abruzzi region of Central Italy. Veterinary parasitology, 231, 124-127.	2016	2004-2014	Italy	Nature	27	Trichinella spp	helminths	2	7.4	Muscle	Microscopic	Stone marten, Martes foina
60	Santoro, M., Veneziano, V., D’Alessio, N., Di Prisco, F., Lucibelli, M. G., Borriello, G., ... & Galiero, G. (2016). Molecular survey of Ehrlichia canis and Coxiella burnetii infections in wild mammals of southern Italy. Parasitology research, 115, 4427-4431.	2016	2012-2015	Italy	Unspecified	1	Ehrlichia canis	bacteria	0	0	Liver, spleen & kidney	Genomic	Stone marten, Martes foina
61	Santoro, M., Veneziano, V., D’Alessio, N., Di Prisco, F., Lucibelli, M. G., Borriello, G., ... & Galiero, G. (2016). Molecular survey of Ehrlichia canis and Coxiella burnetii infections in wild mammals of southern Italy. Parasitology research, 115, 4427-4431.	2016	2012-2015	Italy	Unspecified	1	Coxiella burnetii	bacteria	0	0	Liver, spleen & kidney	Genomic	Stone marten, Martes foina
62	Matos, A. C., Figueira, L., Martins, M. H., Pinto, M. L., Matos, M., & Coelho, A. C. (2016). New insights into Mycobacterium bovis prevalence in wild mammals in Portugal. Transboundary and Emerging Diseases, 63(5), e313-e322.	2016	2009-2013	Portugal	Unspecified	4	Mycobacterium bovis	bacteria	1	25	Tissue and feces	Genomic	Stone marten, Martes foina
63	Knapp, J., Umhang, G., Poulle, M. L., & Millon, L. (2016). Development of a real-time PCR for a sensitive one-step coprodiagnosis allowing both the identification of carnivore feces and the detection of Toxocara spp. and Echinococcus multilocularis. Applied and environmental microbiology, 82(10), 2950-2958.	2016	Unspecified	France	Unspecified	1	Toxocara spp	helminths	0	0	Fecal sample	Genomic	Stone marten, Martes foina
64	Knapp, J., Umhang, G., Poulle, M. L., & Millon, L. (2016). Development of a real-time PCR for a sensitive one-step coprodiagnosis allowing both the identification of carnivore feces and the detection of Toxocara spp. and Echinococcus multilocularis. Applied and environmental microbiology, 82(10), 2950-2958.	2016	Unspecified	France	Unspecified	1	Echinococcus multilocularis	helminths	0	0	Fecal sample	Genomic	Stone marten, Martes foina
65	Nowakiewicz, A., Zięba, P., Ziółkowska, G., Gnat, S., Muszyńska, M., Tomczuk, K., ... & Trościańczyk, A. (2016). Free-living species of carnivorous mammals in Poland: Red fox, beech marten, and raccoon as a potential reservoir of Salmonella, Yersinia, Listeria spp. and coagulase-positive Staphylococcus. PLoS One, 11(5), e0155533.	2016	2011-2015	Poland	Unspecified	65	Salmonella enterica	bacteria	6	9.23076923076923	rectal swab	Culturing	Stone marten, Martes foina
66	Nowakiewicz, A., Zięba, P., Ziółkowska, G., Gnat, S., Muszyńska, M., Tomczuk, K., ... & Trościańczyk, A. (2016). Free-living species of carnivorous mammals in Poland: Red fox, beech marten, and raccoon as a potential reservoir of Salmonella, Yersinia, Listeria spp. and coagulase-positive Staphylococcus. PLoS One, 11(5), e0155533.	2016	2011-2015	Poland	Unspecified	65	Listeria monocytogenes	bacteria	4	6.15384615384615	rectal swab	Genomic	Stone marten, Martes foina
67	Nowakiewicz, A., Zięba, P., Ziółkowska, G., Gnat, S., Muszyńska, M., Tomczuk, K., ... & Trościańczyk, A. (2016). Free-living species of carnivorous mammals in Poland: Red fox, beech marten, and raccoon as a potential reservoir of Salmonella, Yersinia, Listeria spp. and coagulase-positive Staphylococcus. PLoS One, 11(5), e0155533.	2016	2011-2015	Poland	Unspecified	65	Yersinia enterocolitica	bacteria	2	3.07692307692308	rectal swab	Genomic	Stone marten, Martes foina
68	Nowakiewicz, A., Zięba, P., Ziółkowska, G., Gnat, S., Muszyńska, M., Tomczuk, K., ... & Trościańczyk, A. (2016). Free-living species of carnivorous mammals in Poland: Red fox, beech marten, and raccoon as a potential reservoir of Salmonella, Yersinia, Listeria spp. and coagulase-positive Staphylococcus. PLoS One, 11(5), e0155533.	2016	2011-2015	Poland	Unspecified	65	Staphylococcus aureus	bacteria	8	12.3076923076923	rectal swab	Genomic	Stone marten, Martes foina
69	Nowakiewicz, A., Zięba, P., Ziółkowska, G., Gnat, S., Muszyńska, M., Tomczuk, K., ... & Trościańczyk, A. (2016). Free-living species of carnivorous mammals in Poland: Red fox, beech marten, and raccoon as a potential reservoir of Salmonella, Yersinia, Listeria spp. and coagulase-positive Staphylococcus. PLoS One, 11(5), e0155533.	2016	2011-2015	Poland	Unspecified	65	Staphylococcus pseudointermedius	bacteria	10	15.3846153846154	rectal swab	Genomic	Stone marten, Martes foina
70	Nowakiewicz, A., Zięba, P., Ziółkowska, G., Gnat, S., Muszyńska, M., Tomczuk, K., ... & Trościańczyk, A. (2016). Free-living species of carnivorous mammals in Poland: Red fox, beech marten, and raccoon as a potential reservoir of Salmonella, Yersinia, Listeria spp. and coagulase-positive Staphylococcus. PLoS One, 11(5), e0155533.	2016	2011-2015	Poland	Unspecified	65	Staphylococcus delphini A/B	bacteria	9	13.8461538461538	rectal swab	Genomic	Stone marten, Martes foina
71	Millán, J., Proboste, T., de Mera, I. G. F., Chirife, A. D., de la Fuente, J., & Altet, L. (2016). Molecular detection of vector-borne pathogens in wild and domestic carnivores and their ticks at the human–wildlife interface. Ticks and tick-borne Diseases, 7(2), 284-290.	2016	2011-2013	Spain	Urban	10	Rickettsia spp	bacteria	0	0	Blood	Genomic	Stone marten, Martes foina
72	Millán, J., Proboste, T., de Mera, I. G. F., Chirife, A. D., de la Fuente, J., & Altet, L. (2016). Molecular detection of vector-borne pathogens in wild and domestic carnivores and their ticks at the human–wildlife interface. Ticks and tick-borne Diseases, 7(2), 284-290.	2016	2011-2013	Spain	Urban	10	Anaplasma spp	bacteria	0	0	Blood	Genomic	Stone marten, Martes foina
73	Millán, J., Proboste, T., de Mera, I. G. F., Chirife, A. D., de la Fuente, J., & Altet, L. (2016). Molecular detection of vector-borne pathogens in wild and domestic carnivores and their ticks at the human–wildlife interface. Ticks and tick-borne Diseases, 7(2), 284-290.	2016	2011-2013	Spain	Urban	10	Bartonella clarridgeiae	bacteria	1	10	Blood	Genomic	Stone marten, Martes foina
74	Millán, J., Proboste, T., de Mera, I. G. F., Chirife, A. D., de la Fuente, J., & Altet, L. (2016). Molecular detection of vector-borne pathogens in wild and domestic carnivores and their ticks at the human–wildlife interface. Ticks and tick-borne Diseases, 7(2), 284-290.	2016	2011-2013	Spain	Urban	10	Coxiella burnetii	bacteria	0	0	Blood	Genomic	Stone marten, Martes foina
75	Pate, M., Zajc, U., Kušar, D., Žele, D., Vengušt, G., Pirš, T., & Ocepek, M. (2016). Mycobacterium spp. in wild game in Slovenia. The Veterinary Journal, 208, 93-95.	2016	2010-2013	Slovenia	Unspecified	1	Mycobacterium spp	bacteria	1		Liver and mandibular, mediasti_x0002_nal and mesenteric lymph nodes	Genomic	Stone marten, Martes foina
76	Matos, A. C., Figueira, L., Martins, M. H., Loureiro, F., Pinto, M. L., Matos, M., & Coelho, A. C. (2014). Survey of Mycobacterium avium subspecies paratuberculosis in road-killed wild carnivores in Portugal. Journal of Zoo and Wildlife Medicine, 45(4), 775-781.	2014	2009-2013	Portugal	Unspecified	3	Mycobacterium avium	bacteria	3		Mesenteric, retropharyngeal, and mediastinal lymph nodes; tonsils; lung; brain; liver; spleen; and kidney and portions of the ileocecal valve and distal jejunum and ileum	Genomic	Stone marten, Martes foina
77	Oltean, M., Kalmár, Z., Kiss, B. J., Marinov, M., Vasile, A., Sándor, A. D., ... & Rosenthal, B. M. (2014). European mustelids occupying pristine wetlands in the Danube Delta are infected with trichinella likely derived from domesticated swine. Journal of Wildlife Diseases, 50(4), 972-975.	2014	2009-2013	Romania	Unspecified	4	Trichinella britovi	helminths	2	50	Muscles	Genomic	Stone marten, Martes foina
78	Del Río, L., Chitimia, L., Cubas, A., Victoriano, I., De la Rúa, P., Gerrikagoitia, X., ... & Berriatua, E. (2014). Evidence for widespread Leishmania infantum infection among wild carnivores in L. infantum periendemic northern Spain. Preventive veterinary medicine, 113(4), 430-435.	2014	2001-2006	Spain	Unspecified	21	Leishmania spp	protozoa	6	28.5714285714286	Liver and spleen	Genomic	Stone marten, Martes foina
79	Penezić, A., Selaković, S., Pavlović, I., & Ćirović, D. (2014). First findings and prevalence of adult heartworms (Dirofilaria immitis) in wild carnivores from Serbia. Parasitology research, 113, 3281-3285.	2014	2009-2013	Serbia	Unspecified	14	Dirofilaria immitis	helminths	0	0	Heart and lung	Macroscopic	Stone marten, Martes foina
80	Muñoz-Madrid, R., Belinchón-Lorenzo, S., Iniesta, V., Fernández-Cotrina, J., Parejo, J. C., Serrano, F. J., ... & Gómez-Nieto, L. C. (2013). First detection of Leishmania infantum kinetoplast DNA in hair of wild mammals: application of qPCR method to determine potential parasite reservoirs. Acta tropica, 128(3), 706-709.	2013	Unspecified	Spain	Unspecified	3	Leishmania infantum	protozoa	3		Hairs	Genomic	Stone marten, Martes foina
81	Miterpáková, M., Hurníková, Z., Zaleśny, G., & Chovancová, B. (2013). Molecular evidence for the presence of Dirofilaria repens in beech marten (Martes foina) from Slovakia. Veterinary parasitology, 196(3-4), 544-546.	2013	2012	Slovakia	Nature	3	Dirofilaria repens	helminths	1	33.3	Spleen	Genomic	Stone marten, Martes foina
82	Origgi, F. C., Wu, N., & Pilo, P. (2013). Francisella tularensis infection in a stone marten (Martes foina) without classic pathological lesions consistent with tularemia. Journal of veterinary diagnostic investigation, 25(4), 519-521.	2013	2012	Switzerland	Unspecified	1	Francisella tularensis	bacteria	1		Lung, spleen and subcutaneous pus	Genomic	Stone marten, Martes foina
83	Kornas, S., Wierzbowska, I. A., Górski, P., & Okarma, H. (2013). Occurrence of internal parasites in stone martens (Martes foina) from Cracow and suburbs. Annals of Parasitology, 59(4).	2013	2008-2009	Poland	Mixed	11	Capillaria spp	helminths	0	0	Digestive tract, lung, kidney, heart and liver	Macroscopic	Stone marten, Martes foina
84	Moinet, M., Fournier-Chambrillon, C., André-Fontaine, G., Aulagnier, S., Mesplède, A., Blanchard, B., ... & Fournier, P. (2010). Leptospirosis in free-ranging endangered European mink (Mustela lutreola) and other small carnivores (Mustelidae, Viverridae) from southwestern France. Journal of wildlife diseases, 46(4), 1141-1151.	2010	1998-2003	France	Unspecified	19	Leptospira interrogans	bacteria	17	89.4736842105263	Serum	Genomic	Stone marten, Martes foina
85	Hurníková, Z., Miterpáková, M., & Chovancová, B. (2009). The important zoonoses in the protected areas of the Tatra National Park (TANAP). Wiad Parazytol, 55(395), 8.	2009	2007	Slovakia	Nature	3	Echinococcus multilocularis	helminths	0	0	Small intestines	Genomic	Stone marten, Martes foina
86	Hurníková, Z., Miterpáková, M., & Chovancová, B. (2009). The important zoonoses in the protected areas of the Tatra National Park (TANAP). Wiad Parazytol, 55(395), 8.	2009	2007	Slovakia	Nature	3	Trichinella britovi	helminths	1	33.3	Muscles (1gram)	Genomic	Stone marten, Martes foina
87	Philippa, J., Fournier-Chambrillon, C., Fournier, P., Schaftenaar, W., van de Bildt, M., van Herweijnen, R., ... & Osterhaus, A. (2008). Serologic survey for selected viral pathogens in free-ranging endangered European mink (Mustela lutreola) and other mustelids from south-western France. Journal of Wildlife Diseases, 44(4), 791-801.	2008	1996-2003	France	Unspecified	21	Rabies virus	virus	0	0	Serum	Immunologic	Stone marten, Martes foina
88	Sobrino, R., Cabezón, O., Millán, J., Pabón, M., Arnal, M. C., Luco, D. F., ... & Almeria, S. (2007). Seroprevalence of Toxoplasma gondii antibodies in wild carnivores from Spain. Veterinary Parasitology, 148(3-4), 187-192.	2007	1990-2006	Spain	Unspecified	20	Toxoplasma gondii	protozoa	17	85	Serum	Immunologic	Stone marten, Martes foina
89	Klopfleisch, R., Wolf, P. U., Wolf, C., Harder, T., Starick, E., Niebuhr, M., ... & Teifke, J. P. (2007). Encephalitis in a stone marten (Martes foina) after natural infection with highly pathogenic avian influenza virus subtype H5N1. Journal of Comparative Pathology, 137(2-3), 155-159.	2007	2006	Germany	Rural	1	Influenza A virus	virus	1		Brain and other tissues	Genomic	Stone marten, Martes foina
90	Klopfleisch, R., Wolf, P. U., Wolf, C., Harder, T., Starick, E., Niebuhr, M., ... & Teifke, J. P. (2007). Encephalitis in a stone marten (Martes foina) after natural infection with highly pathogenic avian influenza virus subtype H5N1. Journal of Comparative Pathology, 137(2-3), 155-159.	2007	2006	Germany	Rural	1	Listeria monocytogenes	bacteria	0	0	Brain	Immunologic	Stone marten, Martes foina
91	Hůrková, L., & Modrý, D. (2006). PCR detection of Neospora caninum, Toxoplasma gondii and Encephalitozoon cuniculi in brains of wild carnivores. Veterinary parasitology, 137(1-2), 150-154.	2006	Unspecified	Czech Republic	Unspecified	NA	Neospora caninum	protozoa	0		Brain	Genomic	Stone marten, Martes foina
92	Hůrková, L., & Modrý, D. (2006). PCR detection of Neospora caninum, Toxoplasma gondii and Encephalitozoon cuniculi in brains of wild carnivores. Veterinary parasitology, 137(1-2), 150-154.	2006	Unspecified	Czech Republic	Unspecified	NA	Encephalitozoon cuniculi	fungi	2		Brain	Genomic	Stone marten, Martes foina
93	Hůrková, L., & Modrý, D. (2006). PCR detection of Neospora caninum, Toxoplasma gondii and Encephalitozoon cuniculi in brains of wild carnivores. Veterinary parasitology, 137(1-2), 150-154.	2006	Unspecified	Czech Republic	Unspecified	NA	Toxoplasma gondii	protozoa	3		Brain	Genomic	Stone marten, Martes foina
94	Remonti, L., Balestrieri, A., Domenis, L., Banchi, C., Lo Valvo, T., Robetto, S., & Orusa, R. (2005). Red fox (Vulpes vulpes) cannibalistic behaviour and the prevalence of Trichinella britovi in NW Italian Alps. Parasitology research, 97(6), 431-435.	2005	2001-2004	Italy	Unspecified	38	Trichinella britovi	helminths	3	7.9	Tibialis, diaphragm and masseters muscles	Genomic	Stone marten, Martes foina
95	Müller, T., Cox, J., Peter, W., Schäfer, R., Johnson, N., McElhinney, L. M., ... & Fooks, A. R. (2004). Spill‐over of European bat lyssavirus type 1 into a stone marten (Martes foina) in Germany. Journal of Veterinary Medicine, Series B, 51(2), 49-54.	2003	2001	Germany	Urban	1	European bat lyssavirus	virus	1		Brain	Genomic	Stone marten, Martes foina
96	Nikolova, S., Tzvetkov, Y., Najdenski, H., & Vesselinova, A. (2001). Isolation of pathogenic Yersiniae from wild animals in Bulgaria. Journal of Veterinary Medicine, Series B, 48(3), 203-209.	2001	1998-1999	Bulgaria	Unspecified	9	Yersinia enterocolitica	bacteria	1	11.1111111111111	Lung, heart, liver, spleen, kidney as well as tonsils, tongue and lymph nodes	Culturing	Stone marten, Martes foina
97	Nikolova, S., Tzvetkov, Y., Najdenski, H., & Vesselinova, A. (2001). Isolation of pathogenic Yersiniae from wild animals in Bulgaria. Journal of Veterinary Medicine, Series B, 48(3), 203-209.	2001	1998-1999	Bulgaria	Unspecified	9	Yersina pseudotuberculosis	bacteria	3	33.3333333333333	Lung, heart, liver, spleen, kidney as well as tonsils, tongue and lymph nodes	Culturing	Stone marten, Martes foina
98	Martinek, K., Kolarova, L., & Cervený, J. (2001). Echinococcus multilocularis in carnivores from the Klatovy district of the Czech Republic. Journal of helminthology, 75(1), 61-66.	2001	1997-1999	Czech Republic	Mixed	2	Echinococcus multilocularis	helminths	0	0	Intestine	Microscopic	Stone marten, Martes foina
99	Loos-Frank, B., & Zeyhle, E. (1982). The intestinal helminths of the red fox and some other carnivores in southwest Germany. Zeitschrift für Parasitenkunde, 67, 99-113.	1982	1975-1980	Germany	Unspecified	47	Taenia crassiceps	helminths	3	6.4	Worms from intestine	Microscopic	Stone marten, Martes foina
100	Loos-Frank, B., & Zeyhle, E. (1982). The intestinal helminths of the red fox and some other carnivores in southwest Germany. Zeitschrift für Parasitenkunde, 67, 99-113.	1982	1975-1980	Germany	Unspecified	47	Taenia martis	helminths	17	36.2	Worms from intestine	Microscopic	Stone marten, Martes foina
101	Loos-Frank, B., & Zeyhle, E. (1982). The intestinal helminths of the red fox and some other carnivores in southwest Germany. Zeitschrift für Parasitenkunde, 67, 99-113.	1982	1975-1980	Germany	Unspecified	47	Uncinaria stenocephala	helminths	0	0	Worms from intestine	Microscopic	Stone marten, Martes foina
102	Loos-Frank, B., & Zeyhle, E. (1982). The intestinal helminths of the red fox and some other carnivores in southwest Germany. Zeitschrift für Parasitenkunde, 67, 99-113.	1982	1975-1980	Germany	Unspecified	47	Toxocara canis	helminths	0	0	Worms from intestine	Microscopic	Stone marten, Martes foina
103	Loos-Frank, B., & Zeyhle, E. (1982). The intestinal helminths of the red fox and some other carnivores in southwest Germany. Zeitschrift für Parasitenkunde, 67, 99-113.	1982	1975-1980	Germany	Unspecified	47	Toxocara cati	helminths	0	0	Worms from intestine	Microscopic	Stone marten, Martes foina
104	Loos-Frank, B., & Zeyhle, E. (1982). The intestinal helminths of the red fox and some other carnivores in southwest Germany. Zeitschrift für Parasitenkunde, 67, 99-113.	1982	1975-1980	Germany	Unspecified	47	Toxascaris leonina	helminths	0	0	Worms from intestine	Microscopic	Stone marten, Martes foina
105	Wandeler, A., Wachendörfer, G., Förster, U., Krekel, H., Müller, J., & Steck, F. (1974). Rabies in Wild Carnivores in Central Europe 1: II. Virological and Serological Examinations. Zentralblatt für Veterinärmedizin Reihe B, 21(10), 757-764.	1974	1967-1973	Switzerland	Unspecified	453	Rabies virus	virus	36	7.9	Brain and salivary glands	Immunologic	Stone marten, Martes foina
106	Hildebrand, J., Jurczyk, K., Popiołek, M., Buńkowska-Gawlik, K., & Perec-Matysiak, A. (2022). Occurrence of Borrelia sp. among wild living invasive and native Mesocarnivores in Poland. Animals, 12(20), 2829.	2022	2017-2019	Poland	Nature	53	Borrelia afzelii	bacteria	1	1.9	ear biopsy	genomic	Stone marten, Martes foina
107	Ortuño, M., Nachum‐Biala, Y., García‐Bocanegra, I., Resa, M., Berriatua, E., & Baneth, G. (2022). An epidemiological study in wild carnivores from Spanish Mediterranean ecosystems reveals association between Leishmania infantum, Babesia spp. and Hepatozoon spp. infection and new hosts for Hepatozoon martis, Hepatozoon canis and Sarcocystis spp. Transboundary and Emerging Diseases, 69(4), 2110-212…	2021	2011-2018	Spain	unspecified	16	Babesia spp.	protozoa	0	0	spleen	genomic	Stone marten, Martes foina
108	Ortuño, M., Nachum‐Biala, Y., García‐Bocanegra, I., Resa, M., Berriatua, E., & Baneth, G. (2022). An epidemiological study in wild carnivores from Spanish Mediterranean ecosystems reveals association between Leishmania infantum, Babesia spp. and Hepatozoon spp. infection and new hosts for Hepatozoon martis, Hepatozoon canis and Sarcocystis spp. Transboundary and Emerging Diseases, 69(4), 2110-212…	2021	2011-2018	Spain	unspecified	16	Leishmania infantum	protozoa	2	12.5	spleen	genomic	Stone marten, Martes foina
109	Carella, E., Romano, A., Domenis, L., Robetto, S., Spedicato, R., Guidetti, C., ... & Orusa, R. (2022). Characterisation of strains isolated from wildlife in the northwestern Italian Alps. Journal of Veterinary Research, 66(2), 141-149.	2022	2015-2018	Italy	nature	28	Yersinia enterocolitica	bacteria	1	3.6	faeces	genomic	Stone marten, Martes foina
110	Davoust, B., Guérin, P., Orain, N., Fligny, C., Flirden, F., Fenollar, F., ... & Edouard, S. (2022). Evidence of antibodies against SARS‐CoV‐2 in wild mustelids from Brittany (France). Transboundary and Emerging Diseases, 69(5), e3400-e3407.	2022	2021	France	unspecified	2	SARS-CoV-2	virus	0	0	blood	immunologic	Stone marten, Martes foina
111	Davoust, B., Guérin, P., Orain, N., Fligny, C., Flirden, F., Fenollar, F., ... & Edouard, S. (2022). Evidence of antibodies against SARS‐CoV‐2 in wild mustelids from Brittany (France). Transboundary and Emerging Diseases, 69(5), e3400-e3407.	2022	2021	France	unspecified	2	SARS-CoV-2	virus	0	0	blood, nasal swab, skin swab, rectal swab	genomic	Stone marten, Martes foina
112	Sikkema, R. S., Begeman, L., Janssen, R., Wolters, W. J., Geurtsvankessel, C., de Bruin, E., ... & Kuiken, T. (2022). Risks of SARS‐CoV‐2 transmission between free‐ranging animals and captive mink in the Netherlands. Transboundary and Emerging Diseases, 69(6), 3339-3349.	2022	2020	Netherlands	agriculture	unspecified (gemaild)	SARS-CoV-2	virus	1		lung	immunologic	Stone marten, Martes foina
113	Sikkema, R. S., Begeman, L., Janssen, R., Wolters, W. J., Geurtsvankessel, C., de Bruin, E., ... & Kuiken, T. (2022). Risks of SARS‐CoV‐2 transmission between free‐ranging animals and captive mink in the Netherlands. Transboundary and Emerging Diseases, 69(6), 3339-3349.	2022	2020	Netherlands	agriculture	unspecified (gemaild)	SARS-CoV-2	virus	0		nasopharyngeal swabs	genomic	Stone marten, Martes foina
114	Perec-Matysiak, A., Leśniańska, K., Buńkowska-Gawlik, K., Merta, D., Popiołek, M., & Hildebrand, J. (2021). Zoonotic genotypes of Enterocytozoon bieneusi in wild living invasive and native carnivores in Poland. Pathogens, 10(11), 1478.	2021	2017-2019	Poland	Nature	51	Enterocytozoon bieneusi	fungi	7	13.7	faeces	genomic	Stone marten, Martes foina
115	Matei, I. A., Ivan, T., Ionică, A. M., D'Amico, G., Deak, G., Nadas, G. C., ... & Mihalca, A. D. (2021). Anaplasma phagocytophilum in multiple tissue samples of wild carnivores in Romania. The Journal of Wildlife Diseases, 57(4), 949-953.	2021	2014-2018	Romania	nature	1	Anaplasma phagocytophilum	bacteria	1		spleen	genomic	Stone marten, Martes foina
116	Matei, I. A., Ivan, T., Ionică, A. M., D'Amico, G., Deak, G., Nadas, G. C., ... & Mihalca, A. D. (2021). Anaplasma phagocytophilum in multiple tissue samples of wild carnivores in Romania. The Journal of Wildlife Diseases, 57(4), 949-953.	2021	2014-2018	Romania	nature	1	Anaplasma phagocytophilum	bacteria	0	0	blood clot, heart, liver, lungs, kidney, lymph node and bone marrow	genomic	Stone marten, Martes foina
117	Žele-Vengušt, D., Lindtner-Knific, R., Mlakar-Hrženjak, N., Jerina, K., & Vengušt, G. (2021). Exposure of free-ranging wild animals to zoonotic Leptospira interrogans Sensu Stricto in Slovenia. Animals, 11(9), 2722.	2021	2019-2020	Slovenia	nature	12	Leptospira interrogans	bacteria	8	66.7	serum	immunologic	Stone marten, Martes foina
118	Eleni, C., Mariacher, A., Grifoni, G., Cardini, E., Tonon, S., Lombardo, A., ... & Fichi, G. (2021). Pathology of urinary bladder in Pearsonema spp. infected wildlife from Central Italy. Pathogens, 10(4), 474.	2021	2020	Italy	unspecified	3	Capillaria spp (Pearsonema spp.)	helminths	1	33.3	urine and bladder	Macroscopic	Stone marten, Martes foina
119	Curlik, J., Lazár, P., Iglodyova, A., Barbusinova, E., Smiga, L., Novotny, J., ... & Drazovska, M. (2020). Detection of Mycobacterium avium subsp. paratuberculosis in Slovakian wildlife. Polish Journal of Veterinary Sciences, 23(4).	2020	2016-2019	Slovakia	nature	1	Mycobacterium avium	bacteria	0	0	spleen, liver, kidney, lungs, caecum, small and large intestines, ileocecal valve and mesenteric lymphatic nodes	genomic	Stone marten, Martes foina
120	Ionică, A. M., Deak, G., D’Amico, G., Stan, G. F., Chișamera, G. B., Constantinescu, I. C., ... & Mihalca, A. D. (2019). Thelazia callipaeda in mustelids from Romania with the European badger, Meles meles, as a new host for this parasite. Parasites & vectors, 12(1), 1-6.	2019	2015-2019	Romania	unspecified	13	Thelazia callipaeda	helminths	1	7.7	eye	genomic	Stone marten, Martes foina
121	Santín, M., Calero‐Bernal, R., Carmena, D., Mateo, M., Balseiro, A., Barral, M., ... & Habela, M. Á. (2018). Molecular characterization of Enterocytozoon bieneusi in wild carnivores in Spain. Journal of Eukaryotic Microbiology, 65(4), 468-474.	2018	2003-2016	Spain	unspecified	9	Enterocytozoon bieneusi	fungi	1	11.1	faeces	genomic	Stone marten, Martes foina
122	Seixas, F., Travassos, P., Coutinho, T., Lopes, A. P., Latrofa, M. S., dos Anjos Pires, M., ... & Otranto, D. (2018). The eyeworm Thelazia callipaeda in Portugal: current status of infection in pets and wild mammals and case report in a beech marten (Martes foina). Veterinary parasitology, 252, 163-166.	2018	Unspecified	Portugal	unspecified	1	Thelazia callipaeda	helminths	1		eye	genomic	Stone marten, Martes foina
123	Otranto, D., Dantas-Torres, F., Mallia, E., DiGeronimo, P. M., Brianti, E., Testini, G., ... & Lia, R. P. (2009). Thelazia callipaeda (Spirurida, Thelaziidae) in wild animals: report of new host species and ecological implications. Veterinary parasitology, 166(3-4), 262-267.	2009	2003-2009	Italy	nature	22	Thelazia callipaeda	helminths	3	13.6	eye	genomic	Stone marten, Martes foina
1	Król, N., Obiegala, A., Imholt, C., Arz, C., Schmidt, E., Jeske, K., ... & Pfeffer, M. (2022). Diversity of Borrelia burgdorferi sensu lato in ticks and small mammals from different habitats. Parasites & Vectors, 15(1), 1-11.	2022	2017, 2018, 2019	Germany	mixed	407	borrelia spp.	bacteria	39	9.6	skin	genomic	Common vole, Microtis arvalis
2	Król, N., Obiegala, A., Imholt, C., Arz, C., Schmidt, E., Jeske, K., ... & Pfeffer, M. (2022). Diversity of Borrelia burgdorferi sensu lato in ticks and small mammals from different habitats. Parasites & Vectors, 15(1), 1-11.	2022	2017, 2018, 2019	Germany	agriculture	377	borrelia spp.	bacteria	34	9	skin	genomic	Common vole, Microtis arvalis
3	Król, N., Obiegala, A., Imholt, C., Arz, C., Schmidt, E., Jeske, K., ... & Pfeffer, M. (2022). Diversity of Borrelia burgdorferi sensu lato in ticks and small mammals from different habitats. Parasites & Vectors, 15(1), 1-11.	2022	2017, 2018, 2019	Germany	nature	30	borrelia spp.	bacteria	5	16.7	skin	genomic	Common vole, Microtis arvalis
4	Esser, H. J., Lim, S. M., de Vries, A., Sprong, H., Dekker, D. J., Pascoe, E. L., ... & Koenraadt, C. J. (2022). Continued circulation of tick-borne encephalitis virus variants and detection of novel transmission foci, the Netherlands. Emerging infectious diseases, 28(12), 2416.	2022	2018, 2019	Netherlands	nature	2	tick-borne encephalitis virus	virus	1		serum	immunologic	Common vole, Microtis arvalis
5	Esser, H. J., Lim, S. M., de Vries, A., Sprong, H., Dekker, D. J., Pascoe, E. L., ... & Koenraadt, C. J. (2022). Continued circulation of tick-borne encephalitis virus variants and detection of novel transmission foci, the Netherlands. Emerging infectious diseases, 28(12), 2416.	2022	2018, 2019	Netherlands	nature	1	tick-borne encephalitis virus	virus	1		serum	immunologic	Common vole, Microtis arvalis
6	Esser, H. J., Lim, S. M., de Vries, A., Sprong, H., Dekker, D. J., Pascoe, E. L., ... & Koenraadt, C. J. (2022). Continued circulation of tick-borne encephalitis virus variants and detection of novel transmission foci, the Netherlands. Emerging infectious diseases, 28(12), 2416.	2022	2018, 2019	Netherlands	nature	2	tick-borne encephalitis virus	virus	2		spleen	genomic	Common vole, Microtis arvalis
7	Esser, H. J., Lim, S. M., de Vries, A., Sprong, H., Dekker, D. J., Pascoe, E. L., ... & Koenraadt, C. J. (2022). Continued circulation of tick-borne encephalitis virus variants and detection of novel transmission foci, the Netherlands. Emerging infectious diseases, 28(12), 2416.	2022	2018, 2019	Netherlands	nature	2	tick-borne encephalitis virus	virus	2		brain	genomic	Common vole, Microtis arvalis
8	Esser, H. J., Lim, S. M., de Vries, A., Sprong, H., Dekker, D. J., Pascoe, E. L., ... & Koenraadt, C. J. (2022). Continued circulation of tick-borne encephalitis virus variants and detection of novel transmission foci, the Netherlands. Emerging infectious diseases, 28(12), 2416.	2022	2018, 2019	Netherlands	nature	2	tick-borne encephalitis virus	virus	2		brain and spleen	genomic	Common vole, Microtis arvalis
9	Wernike, K., Drewes, S., Mehl, C., Hesse, C., Imholt, C., Jacob, J., ... & Beer, M. (2022). No evidence for the presence of SARS-CoV-2 in bank voles and other rodents in Germany, 2020–2022. Pathogens, 11(10), 1112.	2022	2020, 2021	Germany	unspecified	2	SARS-CoV-2	virus	0	0	chest cavity lavage fluid	immunologic	Common vole, Microtis arvalis
10	Jeske, K., Schulz, J., Tekemen, D., Balčiauskas, L., Balčiauskienė, L., Hiltbrunner, M., ... & Ulrich, R. G. (2022). Cocirculation of Leptospira spp. and multiple orthohantaviruses in rodents, Lithuania, Northern Europe. Transboundary and emerging diseases, 69(5), e3196-e3201.	2022	2016, 2017, 2018	Lithuania	unspecified	153	leptospira spp.	bacteria	7	4.6	kidney	genomic	Common vole, Microtis arvalis
11	Jeske, K., Schulz, J., Tekemen, D., Balčiauskas, L., Balčiauskienė, L., Hiltbrunner, M., ... & Ulrich, R. G. (2022). Cocirculation of Leptospira spp. and multiple orthohantaviruses in rodents, Lithuania, Northern Europe. Transboundary and emerging diseases, 69(5), e3196-e3201.	2022	2016, 2017, 2018	Lithuania	unspecified	56	tula orthohantavirus	virus	7	12.5	lung	genomic	Common vole, Microtis arvalis
12	Hönig, V., Kamiš, J., Maršíková, A., Matějková, T., Stopka, P., Mácová, A., ... & Kvičerová, J. (2022). Orthohantaviruses in reservoir and atypical hosts in the Czech Republic: spillover infection and indication of virus-specific tissue tropism. Microbiology Spectrum, 10(5), e01306-22.	2022	2016,2017,2018,2019,2020,2021	Czech Republic	mixed	24	tula orthohantavirus	virus	17	70.8	mixed organs	genomic	Common vole, Microtis arvalis
13	Hönig, V., Kamiš, J., Maršíková, A., Matějková, T., Stopka, P., Mácová, A., ... & Kvičerová, J. (2022). Orthohantaviruses in reservoir and atypical hosts in the Czech Republic: spillover infection and indication of virus-specific tissue tropism. Microbiology Spectrum, 10(5), e01306-22.	2022	2016,2017,2018,2019,2020,2021	Czech Republic	mixed	24	dobrava-belgrade orthohantavirus	virus	2	8.3	mixed organs	genomic	Common vole, Microtis arvalis
14	Žákovská, A., Treml, F., Nejezchlebová, H., Nepeřený, J., Budíková, M., & Bártová, E. (2022). Leptospira interrogans Sensu Lato in Wild Small Mammals in Three Moravian Localities of the Czech Republic. Pathogens, 11(8), 888.	2022	2010, 2011, 2012, 2013, 2014, 2015	Czech Republic	nature	6	leptospira spp.	bacteria	2		heart sample on filter paper	immunologic	Common vole, Microtis arvalis
15	Herrero-Cófreces, S., Mougeot, F., Sironen, T., Meyer, H., Rodríguez-Pastor, R., & Luque-Larena, J. J. (2022). Viral zoonoses in small wild mammals and detection of hantavirus, Spain. Emerging Infectious Diseases, 28(6), 1294.	2022	2013, 2014, 2015, 2016, 2017, 2018, 2019	Spain	mixed	382	lymphocytic choriomeningitis virus	virus	8	2.1	serum	immunologic	Common vole, Microtis arvalis
16	Herrero-Cófreces, S., Mougeot, F., Sironen, T., Meyer, H., Rodríguez-Pastor, R., & Luque-Larena, J. J. (2022). Viral zoonoses in small wild mammals and detection of hantavirus, Spain. Emerging Infectious Diseases, 28(6), 1294.	2022	2013, 2014, 2015, 2016, 2017, 2018, 2019	Spain	mixed	89	lymphocytic choriomeningitis virus	virus	2	2.2	liver	genomic	Common vole, Microtis arvalis
17	Herrero-Cófreces, S., Mougeot, F., Sironen, T., Meyer, H., Rodríguez-Pastor, R., & Luque-Larena, J. J. (2022). Viral zoonoses in small wild mammals and detection of hantavirus, Spain. Emerging Infectious Diseases, 28(6), 1294.	2022	2013, 2014, 2015, 2016, 2017, 2018, 2019	Spain	mixed	382	orthohantavirus	virus	3	0.8	serum	immunologic	Common vole, Microtis arvalis
18	Herrero-Cófreces, S., Mougeot, F., Sironen, T., Meyer, H., Rodríguez-Pastor, R., & Luque-Larena, J. J. (2022). Viral zoonoses in small wild mammals and detection of hantavirus, Spain. Emerging Infectious Diseases, 28(6), 1294.	2022	2013, 2014, 2015, 2016, 2017, 2018, 2019	Spain	mixed	62	orthohantavirus	virus	4	6.5	lung	genomic	Common vole, Microtis arvalis
19	Herrero-Cófreces, S., Mougeot, F., Sironen, T., Meyer, H., Rodríguez-Pastor, R., & Luque-Larena, J. J. (2022). Viral zoonoses in small wild mammals and detection of hantavirus, Spain. Emerging Infectious Diseases, 28(6), 1294.	2022	2013, 2014, 2015, 2016, 2017, 2018, 2019	Spain	mixed	382	orthopoxvirus	virus	5	1.3	serum	immunologic	Common vole, Microtis arvalis
20	Herrero-Cófreces, S., Mougeot, F., Sironen, T., Meyer, H., Rodríguez-Pastor, R., & Luque-Larena, J. J. (2022). Viral zoonoses in small wild mammals and detection of hantavirus, Spain. Emerging Infectious Diseases, 28(6), 1294.	2022	2013, 2014, 2015, 2016, 2017, 2018, 2019	Spain	mixed	243	orthopoxvirus	virus	0	0	mixed organs	genomic	Common vole, Microtis arvalis
21	Jeske, K., Emirhar, D., García, J. T., González-Barrio, D., Olea, P. P., Fons, F. R., ... & Ulrich, R. G. (2021). Frequent Leptospira spp. detection but absence of tula orthohantavirus in Microtus spp. voles, northwestern Spain. The Journal of Wildlife Diseases, 57(4), 733-742.	2021	2011, 2012, 2013, 2014	Spain	mixed	580	leptospira spp.	bacteria	46	7.9	kidney	genomic	Common vole, Microtis arvalis
22	Jeske, K., Emirhar, D., García, J. T., González-Barrio, D., Olea, P. P., Fons, F. R., ... & Ulrich, R. G. (2021). Frequent Leptospira spp. detection but absence of tula orthohantavirus in Microtus spp. voles, northwestern Spain. The Journal of Wildlife Diseases, 57(4), 733-742.	2021	2011, 2012, 2013, 2014	Spain	mixed	384	tula orthohantavirus	virus	0	0	lung	genomic	Common vole, Microtis arvalis
23	Williams, E. P., Taylor, M. K., Demchyshyna, I., Nebogatkin, I., Nesterova, O., Khuda, I., ... & Jonsson, C. B. (2021). Prevalence of Hantaviruses Harbored by Murid Rodents in Northwestern Ukraine and Discovery of a Novel Puumala Virus Strain. Viruses, 13(8), 1640.	2021	2019	Ukraine	unspecified	6	orthohantavirus	virus	1		whole blood	immunologic	Common vole, Microtis arvalis
24	Schmidt, S., Reil, D., Jeske, K., Drewes, S., Rosenfeld, U. M., Fischer, S., ... & Imholt, C. (2021). Spatial and temporal dynamics and molecular evolution of Tula orthohantavirus in German vole populations. Viruses, 13(6), 1132.	2021	2010, 2011, 2012, 2013	Germany	agriculture	1304	tula orthohantavirus	virus	119	9.1	serum and chest cavity lavage	immunologic	Common vole, Microtis arvalis
25	Schmidt, S., Reil, D., Jeske, K., Drewes, S., Rosenfeld, U. M., Fischer, S., ... & Imholt, C. (2021). Spatial and temporal dynamics and molecular evolution of Tula orthohantavirus in German vole populations. Viruses, 13(6), 1132.	2021	2010, 2011, 2012, 2013	Germany	agriculture	333	tula orthohantavirus	virus	52	15.6	lung	genomic	Common vole, Microtis arvalis
26	Drewes, S., Jeske, K., Straková, P., Balčiauskas, L., Ryll, R., Balčiauskienė, L., ... & Ulrich, R. G. (2021). Identification of a novel hantavirus strain in the root vole (Microtus oeconomus) in Lithuania, Eastern Europe. Infection, genetics and evolution, 90, 104520.	2021	2015, 2016, 2017, 2018	Lithuania	unspecified	109	orthohantavirus	virus	0	0	lung	genomic	Common vole, Microtis arvalis
27	Drewes, S., Jeske, K., Straková, P., Balčiauskas, L., Ryll, R., Balčiauskienė, L., ... & Ulrich, R. G. (2021). Identification of a novel hantavirus strain in the root vole (Microtus oeconomus) in Lithuania, Eastern Europe. Infection, genetics and evolution, 90, 104520.	2021	2015, 2016, 2017, 2018	Lithuania	unspecified	109	orthohantavirus	virus	0	0	chest cavity lavage & tissue fluid	immunologic	Common vole, Microtis arvalis
28	Grzybek, M., Antolová, D., Tołkacz, K., Alsarraf, M., Behnke-Borowczyk, J., Nowicka, J., ... & Bajer, A. (2021). Seroprevalence of Toxoplasma gondii among sylvatic rodents in Poland. Animals, 11(4), 1048.	2021	2013	Poland	nature	46	toxoplasma gondii	protozoa	9	19.6	serum	immunologic	Common vole, Microtis arvalis
29	González-Barrio, D., Jado, I., Viñuela, J., García, J. T., Olea, P. P., Arce, F., & Ruiz-Fons, F. (2021). Investigating the Role of Micromammals in the Ecology of Coxiella burnetii in Spain. Animals, 11(3), 654.	2021	2003, 2004, 2005, 2006, 2007, 2008, 2009, 2010, 2011, 2012, 2013, 2014	Spain	mixed	572	coxiella burnetii	bacteria	62	10.8	spleen	genomic	Common vole, Microtis arvalis
30	Szewczyk, T., Werszko, J., Slivinska, K., Laskowski, Z., & Karbowiak, G. (2021). Molecular detection of Bartonella spp. in rodents in chernobyl exclusion zone, Ukraine. Acta Parasitologica, 66, 222-227.	2021	2017	Ukraine	unspecified	3	bartonella spp.	bacteria	1		spleen	genomic	Common vole, Microtis arvalis
31	Jeske, K., Jacob, J., Drewes, S., Pfeffer, M., Heckel, G., Ulrich, R. G., & Imholt, C. (2021). Hantavirus–Leptospira coinfections in small mammals from central Germany. Epidemiology & Infection, 149.	2021	2017	Germany	nature	676	leptospira spp.	bacteria	205	30.3	kidney	genomic	Common vole, Microtis arvalis
32	Jeske, K., Jacob, J., Drewes, S., Pfeffer, M., Heckel, G., Ulrich, R. G., & Imholt, C. (2021). Hantavirus–Leptospira coinfections in small mammals from central Germany. Epidemiology & Infection, 149.	2021	2017	Germany	nature	674	tula orthohantavirus	virus	93	13.8	lung	genomic	Common vole, Microtis arvalis
33	Grzybek, M., Tołkacz, K., Sironen, T., Mäki, S., Alsarraf, M., Behnke-Borowczyk, J., ... & Bajer, A. (2020). Zoonotic viruses in three species of voles from Poland. Animals, 10(10), 1820.	2020	2013	Poland	unspecified	51	cowpox virus	virus	8	16	serum	immunologic	Common vole, Microtis arvalis
34	Skarżyńska, M., Zając, M., Kamińska, E., Bomba, A., Żmudzki, J., Jabłoński, A., & Wasyl, D. (2020). Salmonella and antimicrobial resistance in wild rodents—true or false threat?. Pathogens, 9(9), 771.	2020	2016, 2017	Poland	nature	37	salmonella spp.	bacteria	0	0	intestine sample	culture	Common vole, Microtis arvalis
35	Skarżyńska, M., Zając, M., Kamińska, E., Bomba, A., Żmudzki, J., Jabłoński, A., & Wasyl, D. (2020). Salmonella and antimicrobial resistance in wild rodents—true or false threat?. Pathogens, 9(9), 771.	2020	2016, 2017	Poland	nature	37	escherichia coli	bacteria	25	67.6	intestine sample	culture	Common vole, Microtis arvalis
36	Platt-Samoraj, A., Żmudzki, J., Pajdak-Czaus, J., Szczerba-Turek, A., Bancerz-Kisiel, A., Procajło, Z., ... & Szweda, W. (2020). The Prevalence of Yersinia enterocolitica and Yersinia pseudotuberculosis in small wild rodents in Poland. Vector-Borne and Zoonotic Diseases, 20(8), 586-592.	2020	unspecified	Poland	unspecified	33	yersinia spp.	bacteria	5	15.2	intestines	genomic	Common vole, Microtis arvalis
37	Binder, F., Ryll, R., Drewes, S., Jagdmann, S., Reil, D., Hiltbrunner, M., ... & Ulrich, R. G. (2020). Spatial and temporal evolutionary patterns in Puumala orthohantavirus (PUUV) S segment. Pathogens, 9(7), 548.	2020	2010, 2011, 2012, 2013, 2014	Germany	nature	158	puumala orthohantavirus	virus	0	0	lung	genomic	Common vole, Microtis arvalis
38	Špitalská, E., Kraljik, J., Miklisová, D., Boldišová, E., Sparagano, O. A., & Stanko, M. (2020). Circulation of Rickettsia species and rickettsial endosymbionts among small mammals and their ectoparasites in Eastern Slovakia. Parasitology Research, 119, 2047-2057.	2020	2011, 2012, 2013	Slovakia	mixed	14	rickettsia spp.	bacteria	1	7.1	skin	genomic	Common vole, Microtis arvalis
39	Fischer, S., Franke, A., Imholt, C., Gethmann, J., Spierling, N. G., Jacob, J., ... & Ulrich, R. G. (2020). Patchy occurrence of cowpox virus in voles from Germany. Vector-Borne and Zoonotic Diseases, 20(6), 471-475.	2020	2010, 2011, 2012, 2013, 2014	Germany	nature	381	cowpox virus	virus	2	0.5	liver	genomic	Common vole, Microtis arvalis
40	Fischer, S., Franke, A., Imholt, C., Gethmann, J., Spierling, N. G., Jacob, J., ... & Ulrich, R. G. (2020). Patchy occurrence of cowpox virus in voles from Germany. Vector-Borne and Zoonotic Diseases, 20(6), 471-475.	2020	2010, 2011, 2012, 2013, 2014	Germany	nature	103	cowpox virus	virus	2	1.9	chest cavity lavage fluid	immunologic	Common vole, Microtis arvalis
41	Bártová, E., Kučerová, H. L., Žákovská, A., Budíková, M., & Nejezchlebová, H. (2020). Coxiella burnetii and Francisella tularensis in wild small mammals from the Czech Republic. Ticks and tick-borne diseases, 11(2), 101350.	2020	2012, 2013, 2014, 2015	Czech Republic	nature	6	coxiella burnetii	bacteria	0	0	serum and heart extract	immunologic	Common vole, Microtis arvalis
42	Bártová, E., Kučerová, H. L., Žákovská, A., Budíková, M., & Nejezchlebová, H. (2020). Coxiella burnetii and Francisella tularensis in wild small mammals from the Czech Republic. Ticks and tick-borne diseases, 11(2), 101350.	2020	2012, 2013, 2014, 2015	Czech Republic	nature	6	francisella tularensis	bacteria	0	0	serum and heart extract	immunologic	Common vole, Microtis arvalis
43	Bajer, A., Alsarraf, M., Dwużnik, D., Mierzejewska, E. J., Kołodziej-Sobocińska, M., Behnke-Borowczyk, J., ... & Behnke, J. M. (2020). Rodents as intermediate hosts of cestode parasites of mammalian carnivores and birds of prey in Poland, with the first data on the life-cycle of Mesocestoides melesi. Parasites & vectors, 13, 1-10.	2020	2000	Poland	unspecified	1	taenia crassiceps	helminths	1		larvae	genomic	Common vole, Microtis arvalis
44	Jeske, K., Hiltbrunner, M., Drewes, S., Ryll, R., Wenk, M., Špakova, A., ... & Ulrich, R. G. (2019). Field vole-associated Traemmersee hantavirus from Germany represents a novel hantavirus species. Virus genes, 55, 848-853.	2019	2006, 2007, 2008, 2018	Germany	unspecified	13	tula orthohantavirus	virus	1	7.7	chest cavity lavage fluid	immunologic	Common vole, Microtis arvalis
45	Jeske, K., Hiltbrunner, M., Drewes, S., Ryll, R., Wenk, M., Špakova, A., ... & Ulrich, R. G. (2019). Field vole-associated Traemmersee hantavirus from Germany represents a novel hantavirus species. Virus genes, 55, 848-853.	2019	2006, 2007, 2008, 2018	Germany	unspecified	13	tula orthohantavirus	virus	1	7.7	chest cavity lavage fluid	immunologic	Common vole, Microtis arvalis
46	Jeske, K., Hiltbrunner, M., Drewes, S., Ryll, R., Wenk, M., Špakova, A., ... & Ulrich, R. G. (2019). Field vole-associated Traemmersee hantavirus from Germany represents a novel hantavirus species. Virus genes, 55, 848-853.	2019	2006, 2007, 2008, 2018	Germany	unspecified	13	tula orthohantavirus	virus	1	7.7	lung	genomic	Common vole, Microtis arvalis
47	Ryll, R., Heckel, G., Corman, V. M., Drexler, J. F., & Ulrich, R. G. (2019). Genomic and spatial variability of a European common vole hepevirus. Archives of virology, 164(11), 2671-2682.	2019	unspecified	Germany	unspecified	458	orthohepevirus C spp.	virus	5	1.1	liver	genomic	Common vole, Microtis arvalis
48	Ryll, R., Heckel, G., Corman, V. M., Drexler, J. F., & Ulrich, R. G. (2019). Genomic and spatial variability of a European common vole hepevirus. Archives of virology, 164(11), 2671-2682.	2019	unspecified	Czech Republic	unspecified	188	orthohepevirus C spp.	virus	8	4.3	liver	genomic	Common vole, Microtis arvalis
49	Blagojević, J., Šekler, M., Rajičić, M., Pejić, B., Budinski, I., Jovanović, V. M., ... & Vujošević, M. (2019). The prevalence of pathogenic forms of Leptospira in natural populations of small wild mammals in Serbia. Acta Veterinaria Hungarica, 67(3), 338-346.	2019	2014, 2015, 2016, 2017,	Serbia	mixed	21	leptospira spp.	bacteria	5	23.8	kidney	genomic	Common vole, Microtis arvalis
50	Krijger, I. M., Meerburg, B. G., Harmanus, C., & Burt, S. A. (2019). Clostridium difficile in wild rodents and insectivores in the Netherlands. Letters in applied microbiology, 69(1), 35-40.	2019	2016, 2017	Netherlands	agriculture	8	clostridium difficile	bacteria	1		intestines	culture	Common vole, Microtis arvalis
51	Markovych, O., Tymchyk, V., & Kolesnikova, I. (2019). Leptospirosis in Zakarpattia Oblast (2005–2015). Vector-Borne and Zoonotic Diseases, 19(5), 333-340.	2019	2005, 2006, 2007, 2008, 2009, 2010, 2011, 2012, 2013, 2014, 2015	Ukraine	mixed	198	leptospira spp.	bacteria	15	7.6	blood drops on filter paper	immunologic	Common vole, Microtis arvalis
52	Rodríguez-Pastor, R., Escudero, R., Lambin, X., Vidal, M. D., Gil, H., Jado, I., ... & Mougeot, F. (2019). Zoonotic pathogens in fluctuating common vole (Microtus arvalis) populations: occurrence and dynamics. Parasitology, 146(3), 389-398.	2019	2013, 2014, 2015	Spain	agriculture	240	bartonella spp.	bacteria	112	46.7	liver and spleen	genomic	Common vole, Microtis arvalis
53	Rodríguez-Pastor, R., Escudero, R., Lambin, X., Vidal, M. D., Gil, H., Jado, I., ... & Mougeot, F. (2019). Zoonotic pathogens in fluctuating common vole (Microtus arvalis) populations: occurrence and dynamics. Parasitology, 146(3), 389-398.	2019	2013, 2014, 2015	Spain	agriculture	240	francisella tularensis	bacteria	49	20.4	liver and spleen	genomic	Common vole, Microtis arvalis
54	Kurucz, K., Hederics, D., Bali, D., Kemenesi, G., Horváth, G., & Jakab, F. (2019). Hepatitis E virus in Common voles (Microtus arvalis) from an urban environment, Hungary: Discovery of a Cricetidae‐specific genotype of Orthohepevirus C. Zoonoses and public health, 66(2), 259-263.	2019	2016	Hungary	urban	107	orthohepevirus C spp.	virus	11	10.3	liver	genomic	Common vole, Microtis arvalis
55	Jeske, K., Tomaso, H., Imholt, C., Schulz, J., Beerli, O., Suchomel, J., ... & Ulrich, R. G. (2019). Detection of Francisella tularensis in three vole species in Central Europe. Transboundary and emerging diseases, 66(2), 1029-1032.	2019	2014	Czech Republic	unspecified	147	francisella tularensis	bacteria	0	0	spleen	genomic	Common vole, Microtis arvalis
56	Jeske, K., Tomaso, H., Imholt, C., Schulz, J., Beerli, O., Suchomel, J., ... & Ulrich, R. G. (2019). Detection of Francisella tularensis in three vole species in Central Europe. Transboundary and emerging diseases, 66(2), 1029-1032.	2019	2014	Germany	nature	44	francisella tularensis	bacteria	0	0	spleen	genomic	Common vole, Microtis arvalis
57	Jeske, K., Tomaso, H., Imholt, C., Schulz, J., Beerli, O., Suchomel, J., ... & Ulrich, R. G. (2019). Detection of Francisella tularensis in three vole species in Central Europe. Transboundary and emerging diseases, 66(2), 1029-1032.	2019	2014, 2015	Switzerland	unspecified	167	francisella tularensis	bacteria	5	3	spleen	genomic	Common vole, Microtis arvalis
58	Horčičková, M., Čondlová, Š., Holubová, N., Sak, B., Květoňová, D., Hlásková, L., ... & Kváč, M. (2019). Diversity of Cryptosporidium in common voles and description of Cryptosporidium alticolis sp. n. and Cryptosporidium microti sp. n.(Apicomplexa: Cryptosporidiidae). Parasitology, 146(2), 220-233.	2019	2014, 2015, 2016, 2017	Czech Republic	unspecified	328	cryptosporidium spp.	protozoa	74	22.6	intestines	genomic	Common vole, Microtis arvalis
59	Horčičková, M., Čondlová, Š., Holubová, N., Sak, B., Květoňová, D., Hlásková, L., ... & Kváč, M. (2019). Diversity of Cryptosporidium in common voles and description of Cryptosporidium alticolis sp. n. and Cryptosporidium microti sp. n.(Apicomplexa: Cryptosporidiidae). Parasitology, 146(2), 220-233.	2019	2014, 2015, 2016, 2017	Czech Republic	unspecified	328	cryptosporidium spp.	protozoa	19	5.8	intestines	microscopy	Common vole, Microtis arvalis
60	Heglasová, I., Víchová, B., Kraljik, J., Mošanský, L., Miklisová, D., & Stanko, M. (2018). Molecular evidence and diversity of the spotted-fever group Rickettsia spp. in small mammals from natural, suburban and urban areas of Eastern Slovakia. Ticks and tick-borne diseases, 9(6), 1400-1406.	2018	2014, 2015, 2016	Slovakia	mixed	10	rickettsia spp.	bacteria	1		skin	genomic	Common vole, Microtis arvalis
61	Tołkacz, K., Alsarraf, M., Kowalec, M., Dwużnik, D., Grzybek, M., Behnke, J. M., & Bajer, A. (2018). Bartonella infections in three species of Microtus: prevalence and genetic diversity, vertical transmission and the effect of concurrent Babesia microti infection on its success. Parasites & vectors, 11, 1-15.	2018	2013, 2014	Poland	unspecified	124	bartonella spp.	bacteria	90	72.6	whole blood, organs	genomic	Common vole, Microtis arvalis
62	Mrochen, D. M., Schulz, D., Fischer, S., Jeske, K., El Gohary, H., Reil, D., ... & Holtfreter, S. (2018). Wild rodents and shrews are natural hosts of Staphylococcus aureus. International Journal of Medical Microbiology, 308(6), 590-597.	2018	2012, 2013, 2014, 2015,	Germany	unspecified	36	staphylococcus aureus	bacteria	5	13.9	nose	genomic	Common vole, Microtis arvalis
63	Mrochen, D. M., Schulz, D., Fischer, S., Jeske, K., El Gohary, H., Reil, D., ... & Holtfreter, S. (2018). Wild rodents and shrews are natural hosts of Staphylococcus aureus. International Journal of Medical Microbiology, 308(6), 590-597.	2018	2012, 2013, 2014, 2015,	Czech republic	unspecified	92	staphylococcus aureus	bacteria	7	7.6	nose	genomic	Common vole, Microtis arvalis
64	Mrochen, D. M., Schulz, D., Fischer, S., Jeske, K., El Gohary, H., Reil, D., ... & Holtfreter, S. (2018). Wild rodents and shrews are natural hosts of Staphylococcus aureus. International Journal of Medical Microbiology, 308(6), 590-597.	2018	2012, 2013, 2014, 2015,	France	unspecified	7	staphylococcus aureus	bacteria	0	0	nose	genomic	Common vole, Microtis arvalis
65	Fischer, S., Mayer-Scholl, A., Imholt, C., Spierling, N. G., Heuser, E., Schmidt, S., ... & Ulrich, R. G. (2018). Leptospira genomospecies and sequence type prevalence in small mammal populations in Germany. Vector-Borne and Zoonotic Diseases, 18(4), 188-199.	2018	2010, 2011, 2012, 2013, 2014	Germany	nature	377	leptospira spp.	bacteria	113	30	kidney	genomic	Common vole, Microtis arvalis
66	Kurucz, K., Madai, M., Bali, D., Hederics, D., Horváth, G., Kemenesi, G., & Jakab, F. (2018). Parallel survey of two widespread renal syndrome-causing zoonoses: Leptospira spp. and hantavirus in urban environment, Hungary. Vector-borne and zoonotic diseases, 18(4), 200-205.	2018	2016	Hungary	urban	107	tula orthohantavirus	virus	16	15	lung	genomic	Common vole, Microtis arvalis
67	Kurucz, K., Madai, M., Bali, D., Hederics, D., Horváth, G., Kemenesi, G., & Jakab, F. (2018). Parallel survey of two widespread renal syndrome-causing zoonoses: Leptospira spp. and hantavirus in urban environment, Hungary. Vector-borne and zoonotic diseases, 18(4), 200-205.	2018	2016	Hungary	urban	107	leptospira spp.	bacteria	27	25.2	kidney	genomic	Common vole, Microtis arvalis
68	Matei, I. A., D’Amico, G., Ionică, A. M., Kalmár, Z., Corduneanu, A., Sándor, A. D., ... & Mihalca, A. D. (2018). New records for Anaplasma phagocytophilum infection in small mammal species. Parasites & vectors, 11, 1-6.	2018	2010, 2011, 2012, 2013, 2014, 2015	Romania	unspecified	57	anaplasma phagocytophilum	bacteria	1	1.8	spleen	genomic	Common vole, Microtis arvalis
69	Fischer, S., Spierling, N. G., Heuser, E., Kling, C., Schmidt, S., Rosenfeld, U. M., ... & Essbauer, S. (2018). High prevalence of Rickettsia helvetica in wild small mammal populations in Germany. Ticks and tick-borne diseases, 9(3), 500-505.	2018	2010, 2011, 2012, 2013, 2014	Germany	nature	384	rickettsia spp.	bacteria	14	3.6	ear	genomic	Common vole, Microtis arvalis
70	Prkno, A., Hoffmann, D., Goerigk, D., Kaiser, M., Van Maanen, A. C. F., Jeske, K., ... & Pfeffer, M. (2017). Epidemiological investigations of four cowpox virus outbreaks in alpaca herds, Germany. Viruses, 9(11), 344.	2017	2017	Germany	agriculture	11	cowpox virus	virus	0	0	serum	immunologic	Common vole, Microtis arvalis
71	Prkno, A., Hoffmann, D., Goerigk, D., Kaiser, M., Van Maanen, A. C. F., Jeske, K., ... & Pfeffer, M. (2017). Epidemiological investigations of four cowpox virus outbreaks in alpaca herds, Germany. Viruses, 9(11), 344.	2017	2017	Germany	agriculture	14	cowpox virus	virus	1	7.1	nasal septum	genomic	Common vole, Microtis arvalis
72	Špitalská, E., Minichová, L., Kocianová, E., Škultéty, Ľ., Mahríková, L., Hamšíková, Z., ... & Kazimírová, M. (2017). Diversity and prevalence of Bartonella species in small mammals from Slovakia, Central Europe. Parasitology Research, 116, 3087-3095.	2017	2012, 2013, 2014	Slovakia	mixed	18	bartonella spp.	bacteria	11	61.1	spleen	genomic	Common vole, Microtis arvalis
73	Janse, I., Maas, M., Rijks, J. M., Koene, M., van der Plaats, R. Q., Engelsma, M., ... & van der Giessen, J. (2017). Environmental surveillance during an outbreak of tularaemia in hares, the Netherlands, 2015. Eurosurveillance, 22(35), 30607.	2017	2015	Netherlands	unspecified	257	francisella tularensis	bacteria	0	0	spleen	genomic	Common vole, Microtis arvalis
74	Rodríguez-Pastor, R., Escudero, R., Vidal, D., Mougeot, F., Arroyo, B., Lambin, X., ... & Luque-Larena, J. J. (2017). Density-dependent prevalence of Francisella tularensis in fluctuating vole populations, Northwestern Spain. Emerging Infectious Diseases, 23(8), 1377.	2017	2013, 2014, 2015	Spain	agriculture	243	francisella tularensis	bacteria	49	20.2	liver and spleen	genomic	Common vole, Microtis arvalis
75	Obiegala, A., Albrecht, C., Dafalla, M., Drewes, S., Oltersdorf, C., Turni, H., ... & Pfeffer, M. (2017). Leptospira spp. in small mammals from areas with low and high human hantavirus incidences in south-west Germany. Vector-Borne and Zoonotic Diseases, 17(5), 312-318.	2017	2012, 2013	Germany	unspecified	1	leptospira spp.	bacteria	1		kidney	genomic	Common vole, Microtis arvalis
76	Hamšíková, Z., Coipan, C., Mahríková, L., Minichová, L., Sprong, H., & Kazimírová, M. (2017). Borrelia miyamotoi and co-infection with Borrelia afzelii in Ixodes ricinus ticks and rodents from Slovakia. Microbial ecology, 73, 1000-1008.	2017	2011, 2012, 2013, 2014	Slovakia	nature	19	borrelia miyamotoi	bacteria	0	0	skin	genomic	Common vole, Microtis arvalis
77	Hamšíková, Z., Coipan, C., Mahríková, L., Minichová, L., Sprong, H., & Kazimírová, M. (2017). Borrelia miyamotoi and co-infection with Borrelia afzelii in Ixodes ricinus ticks and rodents from Slovakia. Microbial ecology, 73, 1000-1008.	2017	2011, 2012, 2013, 2014	Slovakia	nature	19	borrelia burgdorferi sensu lato	bacteria	13	68.4	skin	genomic	Common vole, Microtis arvalis
78	Minichová, L., Hamšíková, Z., Mahríková, L., Slovák, M., Kocianová, E., Kazimírová, M., ... & Špitalská, E. (2017). Molecular evidence of Rickettsia spp. in ixodid ticks and rodents in suburban, natural and rural habitats in Slovakia. Parasites & Vectors, 10, 1-12.	2017	2012, 2013,2014	Slovakia	mixed	19	rickettsia spp.	bacteria	0	0	spleen, skin	genomic	Common vole, Microtis arvalis
79	Obiegala, A., Król, N., Oltersdorf, C., Nader, J., & Pfeffer, M. (2017). The enzootic life-cycle of Borrelia burgdorferi (sensu lato) and tick-borne rickettsiae: an epidemiological study on wild-living small mammals and their ticks from Saxony, Germany. Parasites & vectors, 10, 1-9.	2017	2012, 2013, 2014	Germany	mixed	8	borrelia spp.	bacteria	5		skin	genomic	Common vole, Microtis arvalis
80	Obiegala, A., Król, N., Oltersdorf, C., Nader, J., & Pfeffer, M. (2017). The enzootic life-cycle of Borrelia burgdorferi (sensu lato) and tick-borne rickettsiae: an epidemiological study on wild-living small mammals and their ticks from Saxony, Germany. Parasites & vectors, 10, 1-9.	2017	2012, 2013, 2014	Germany	mixed	8	rickettsia spp.	bacteria	0	0	skin	genomic	Common vole, Microtis arvalis
81	Maas, M., De Vries, A., Van Roon, A., Takumi, K., van der Giessen, J., & Rockx, B. (2017). High prevalence of Tula hantavirus in common voles in the Netherlands. Vector-Borne and Zoonotic Diseases, 17(3), 200-205.	2017	2014, 2015	Netherlands	unspecified	241	tula orthohantavirus	virus	91	37.8	lung	genomic	Common vole, Microtis arvalis
82	Maas, M., De Vries, A., Van Roon, A., Takumi, K., van der Giessen, J., & Rockx, B. (2017). High prevalence of Tula hantavirus in common voles in the Netherlands. Vector-Borne and Zoonotic Diseases, 17(3), 200-205.	2017	2014, 2015	Netherlands	unspecified	49	tula orthohantavirus	virus	5	10.2	whole blood	immunologic	Common vole, Microtis arvalis
83	Maas, M., De Vries, A., Van Roon, A., Takumi, K., van der Giessen, J., & Rockx, B. (2017). High prevalence of Tula hantavirus in common voles in the Netherlands. Vector-Borne and Zoonotic Diseases, 17(3), 200-205.	2017	2014, 2015	Netherlands	unspecified	49	tula orthohantavirus	virus	20	40.8	lung	genomic	Common vole, Microtis arvalis
84	Maas, M., De Vries, A., Van Roon, A., Takumi, K., van der Giessen, J., & Rockx, B. (2017). High prevalence of Tula hantavirus in common voles in the Netherlands. Vector-Borne and Zoonotic Diseases, 17(3), 200-205.	2017	2014, 2015	Netherlands	unspecified	306	tula orthohantavirus	virus	111	36.3	lung	genomic	Common vole, Microtis arvalis
85	Tołkacz, K., Bednarska, M., Alsarraf, M., Dwużnik, D., Grzybek, M., Welc-Falęciak, R., ... & Bajer, A. (2017). Prevalence, genetic identity and vertical transmission of Babesia microti in three naturally infected species of vole, Microtus spp.(Cricetidae). Parasites & Vectors, 10(1), 1-12.	2017	2013, 2014	Poland	unspecified	124	babesia microti	protozoa	56	45.2	whole blood	genomic	Common vole, Microtis arvalis
86	Schmidt, S., Saxenhofer, M., Drewes, S., Schlegel, M., Wanka, K. M., Frank, R., ... & Ulrich, R. G. (2016). High genetic structuring of Tula hantavirus. Archives of virology, 161, 1135-1149.	2016	2003, 2004, 2005, 2006, 2007, 2008, 2009, 2010, 2011, 2012, 2013, 2014	Germany	nature	651	tula orthohantavirus	virus	48	7.4	chest cavity fluid	immunologic	Common vole, Microtis arvalis
87	Schmidt, S., Saxenhofer, M., Drewes, S., Schlegel, M., Wanka, K. M., Frank, R., ... & Ulrich, R. G. (2016). High genetic structuring of Tula hantavirus. Archives of virology, 161, 1135-1149.	2016	2003, 2004, 2005, 2006, 2007, 2008, 2009, 2010, 2011, 2012, 2013, 2014	Germany	nature	653	tula orthohantavirus	virus	98	15	lung	genomic	Common vole, Microtis arvalis
88	Schmidt, S., Saxenhofer, M., Drewes, S., Schlegel, M., Wanka, K. M., Frank, R., ... & Ulrich, R. G. (2016). High genetic structuring of Tula hantavirus. Archives of virology, 161, 1135-1149.	2016	2003, 2004, 2005, 2006, 2007, 2008, 2009, 2010, 2011, 2012, 2013, 2014	Luxembourg	nature	6	tula orthohantavirus	virus	2		chest cavity fluid	immunologic	Common vole, Microtis arvalis
89	Schmidt, S., Saxenhofer, M., Drewes, S., Schlegel, M., Wanka, K. M., Frank, R., ... & Ulrich, R. G. (2016). High genetic structuring of Tula hantavirus. Archives of virology, 161, 1135-1149.	2016	2003, 2004, 2005, 2006, 2007, 2008, 2009, 2010, 2011, 2012, 2013, 2014	Luxembourg	nature	6	tula orthohantavirus	virus	2		lung	genomic	Common vole, Microtis arvalis
90	Schmidt, S., Saxenhofer, M., Drewes, S., Schlegel, M., Wanka, K. M., Frank, R., ... & Ulrich, R. G. (2016). High genetic structuring of Tula hantavirus. Archives of virology, 161, 1135-1149.	2016	2003, 2004, 2005, 2006, 2007, 2008, 2009, 2010, 2011, 2012, 2013, 2014	France	nature	22	tula orthohantavirus	virus	0	0	chest cavity fluid	immunologic	Common vole, Microtis arvalis
91	Schmidt, S., Saxenhofer, M., Drewes, S., Schlegel, M., Wanka, K. M., Frank, R., ... & Ulrich, R. G. (2016). High genetic structuring of Tula hantavirus. Archives of virology, 161, 1135-1149.	2016	2003, 2004, 2005, 2006, 2007, 2008, 2009, 2010, 2011, 2012, 2013, 2014	France	nature	26	tula orthohantavirus	virus	6	23.1	lung	genomic	Common vole, Microtis arvalis
92	Obiegala, A., Woll, D., Karnath, C., Silaghi, C., Schex, S., Eßbauer, S., & Pfeffer, M. (2016). Prevalence and genotype allocation of pathogenic Leptospira species in small mammals from various habitat types in Germany. PLoS neglected tropical diseases, 10(3), e0004501.	2016	2010, 2011, 2012	Germany	mixed	7	leptospira spp.	bacteria	3		kidney	genomic	Common vole, Microtis arvalis
93	Tadin, A., Tokarz, R., Markotić, A., Margaletić, J., Turk, N., Habuš, J., ... & Lipkin, W. I. (2016). Molecular survey of zoonotic agents in rodents and other small mammals in Croatia. The American journal of tropical medicine and hygiene, 94(2), 466.	2016	2003, 2004, 2005, 2006, 2007, 2008, 2009, 2010, 2011	Croatia	nature	4	leptospira spp.	bacteria	2		kidney	genomic	Common vole, Microtis arvalis
94	Tadin, A., Tokarz, R., Markotić, A., Margaletić, J., Turk, N., Habuš, J., ... & Lipkin, W. I. (2016). Molecular survey of zoonotic agents in rodents and other small mammals in Croatia. The American journal of tropical medicine and hygiene, 94(2), 466.	2016	2003, 2004, 2005, 2006, 2007, 2008, 2009, 2010, 2011	Croatia	nature	4	tula orthohantavirus	virus	2		lung	genomic	Common vole, Microtis arvalis
95	Tadin, A., Tokarz, R., Markotić, A., Margaletić, J., Turk, N., Habuš, J., ... & Lipkin, W. I. (2016). Molecular survey of zoonotic agents in rodents and other small mammals in Croatia. The American journal of tropical medicine and hygiene, 94(2), 466.	2016	2003, 2004, 2005, 2006, 2007, 2008, 2009, 2010, 2011	Croatia	nature	4	bartonella spp.	bacteria	0	0	lung, kidney	genomic	Common vole, Microtis arvalis
96	Tadin, A., Tokarz, R., Markotić, A., Margaletić, J., Turk, N., Habuš, J., ... & Lipkin, W. I. (2016). Molecular survey of zoonotic agents in rodents and other small mammals in Croatia. The American journal of tropical medicine and hygiene, 94(2), 466.	2016	2003, 2004, 2005, 2006, 2007, 2008, 2009, 2010, 2011	Croatia	nature	4	borrelia spp.	bacteria	0	0	lung, kidney	genomic	Common vole, Microtis arvalis
97	Tadin, A., Tokarz, R., Markotić, A., Margaletić, J., Turk, N., Habuš, J., ... & Lipkin, W. I. (2016). Molecular survey of zoonotic agents in rodents and other small mammals in Croatia. The American journal of tropical medicine and hygiene, 94(2), 466.	2016	2003, 2004, 2005, 2006, 2007, 2008, 2009, 2010, 2011	Croatia	nature	4	ehrlichia spp.	bacteria	0	0	lung, kidney	genomic	Common vole, Microtis arvalis
98	Tadin, A., Tokarz, R., Markotić, A., Margaletić, J., Turk, N., Habuš, J., ... & Lipkin, W. I. (2016). Molecular survey of zoonotic agents in rodents and other small mammals in Croatia. The American journal of tropical medicine and hygiene, 94(2), 466.	2016	2003, 2004, 2005, 2006, 2007, 2008, 2009, 2010, 2011	Croatia	nature	4	anaplasma spp.	bacteria	0	0	lung, kidney	genomic	Common vole, Microtis arvalis
99	Tadin, A., Tokarz, R., Markotić, A., Margaletić, J., Turk, N., Habuš, J., ... & Lipkin, W. I. (2016). Molecular survey of zoonotic agents in rodents and other small mammals in Croatia. The American journal of tropical medicine and hygiene, 94(2), 466.	2016	2003, 2004, 2005, 2006, 2007, 2008, 2009, 2010, 2011	Croatia	nature	4	francisella tularensis	bacteria	0	0	lung, kidney	genomic	Common vole, Microtis arvalis
100	Tadin, A., Tokarz, R., Markotić, A., Margaletić, J., Turk, N., Habuš, J., ... & Lipkin, W. I. (2016). Molecular survey of zoonotic agents in rodents and other small mammals in Croatia. The American journal of tropical medicine and hygiene, 94(2), 466.	2016	2003, 2004, 2005, 2006, 2007, 2008, 2009, 2010, 2011	Croatia	nature	4	coxiella burnetii	bacteria	0	0	lung, kidney	genomic	Common vole, Microtis arvalis
101	Tadin, A., Tokarz, R., Markotić, A., Margaletić, J., Turk, N., Habuš, J., ... & Lipkin, W. I. (2016). Molecular survey of zoonotic agents in rodents and other small mammals in Croatia. The American journal of tropical medicine and hygiene, 94(2), 466.	2016	2003, 2004, 2005, 2006, 2007, 2008, 2009, 2010, 2011	Croatia	nature	4	rickettsia spp.	bacteria	0	0	lung, kidney	genomic	Common vole, Microtis arvalis
102	Tadin, A., Tokarz, R., Markotić, A., Margaletić, J., Turk, N., Habuš, J., ... & Lipkin, W. I. (2016). Molecular survey of zoonotic agents in rodents and other small mammals in Croatia. The American journal of tropical medicine and hygiene, 94(2), 466.	2016	2003, 2004, 2005, 2006, 2007, 2008, 2009, 2010, 2011	Croatia	nature	4	babesia spp.	protozoa	0	0	lung, kidney	genomic	Common vole, Microtis arvalis
103	Svitálková, Z. H., Haruštiaková, D., Mahríková, L., Mojšová, M., Berthová, L., Slovák, M., ... & Kazimírová, M. (2016). Candidatus Neoehrlichia mikurensis in ticks and rodents from urban and natural habitats of South-Western Slovakia. Parasites & Vectors, 9, 1-11.	2016	2011, 2012, 2013	Slovakia	nature	19	neoehrlichia mikurensis	bacteria	6	31.6	spleen	genomic	Common vole, Microtis arvalis
104	Obiegala, A., Pfeffer, M., Pfister, K., Karnath, C., & Silaghi, C. (2015). Molecular examinations of Babesia microti in rodents and rodent-attached ticks from urban and sylvatic habitats in Germany. Ticks and Tick-borne Diseases, 6(4), 445-449.	2015	2012, 2013	Germany	mixed	7	babesia microti	protozoa	1		spleen	genomic	Common vole, Microtis arvalis
105	Svitálková, Z., Haruštiaková, D., Mahríková, L., Berthová, L., Slovák, M., Kocianová, E., & Kazimírová, M. (2015). Anaplasma phagocytophilum prevalence in ticks and rodents in an urban and natural habitat in South-Western Slovakia. Parasites & Vectors, 8, 1-12.	2015	2012, 2013, 2014	Slovakia	mixed	19	anaplasma phagocytophilum	bacteria	0	0	spleen, skin	genomic	Common vole, Microtis arvalis
106	Szekeres, S., Coipan, E. C., Rigó, K., Majoros, G., Jahfari, S., Sprong, H., & Földvári, G. (2015). Candidatus Neoehrlichia mikurensis and Anaplasma phagocytophilum in natural rodent and tick communities in Southern Hungary. Ticks and tick-borne diseases, 6(2), 111-116.	2015	2010, 2011, 2012, 2013	Hungary	nature	7	neoehrlichia mikurensis	bacteria	0	0	skin	genomic	Common vole, Microtis arvalis
107	Szekeres, S., Coipan, E. C., Rigó, K., Majoros, G., Jahfari, S., Sprong, H., & Földvári, G. (2015). Candidatus Neoehrlichia mikurensis and Anaplasma phagocytophilum in natural rodent and tick communities in Southern Hungary. Ticks and tick-borne diseases, 6(2), 111-116.	2015	2010, 2011, 2012, 2013	Hungary	nature	4	neoehrlichia mikurensis	bacteria	0	0	spleen	genomic	Common vole, Microtis arvalis
108	Szekeres, S., Coipan, E. C., Rigó, K., Majoros, G., Jahfari, S., Sprong, H., & Földvári, G. (2015). Candidatus Neoehrlichia mikurensis and Anaplasma phagocytophilum in natural rodent and tick communities in Southern Hungary. Ticks and tick-borne diseases, 6(2), 111-116.	2015	2010, 2011, 2012, 2013	Hungary	nature	7	anaplasma phagocytophilum	bacteria	0	0	skin	genomic	Common vole, Microtis arvalis
109	Szekeres, S., Coipan, E. C., Rigó, K., Majoros, G., Jahfari, S., Sprong, H., & Földvári, G. (2015). Candidatus Neoehrlichia mikurensis and Anaplasma phagocytophilum in natural rodent and tick communities in Southern Hungary. Ticks and tick-borne diseases, 6(2), 111-116.	2015	2010, 2011, 2012, 2013	Hungary	nature	4	anaplasma phagocytophilum	bacteria	1		skin	genomic	Common vole, Microtis arvalis
110	Stanojevic, M., Nikolic, V., Stajkovic, N., Stamenkovic, G., Bozovic, B., Cekanac, R., ... & Gligic, A. (2015). Genetic detection of Dobrava-Belgrade hantavirus in the edible dormouse (Glis glis) in central Serbia. Epidemiology & Infection, 143(2), 400-404.	2015	2007	Serbia	nature	8	dobrava-belgrade orthohantavirus	virus	2		lung, liver, kidney	immunologic	Common vole, Microtis arvalis
111	Stanojevic, M., Nikolic, V., Stajkovic, N., Stamenkovic, G., Bozovic, B., Cekanac, R., ... & Gligic, A. (2015). Genetic detection of Dobrava-Belgrade hantavirus in the edible dormouse (Glis glis) in central Serbia. Epidemiology & Infection, 143(2), 400-404.	2015	2007	Serbia	nature	2	dobrava-belgrade orthohantavirus	virus	1		lung, liver, kidney	genomic	Common vole, Microtis arvalis
112	Sadkowska-Todys, M., Dudek-Godeau, D., Kamińska, S., Baumann-Popczyk, A., Czerwiński, M., Kucharczyk, B., & Zieliński, A. (2015). Occurrence and maintenance of hantavirus infections among rodent populations in their natural habitat—results of a field study from Podkarpackie Province, Poland 2010–2012. Przegl Epidemiol, 69, 283-8.	2015	2010, 2011, 2012	Poland	nature	4	orthohantavirus	virus	0	0	serum	immunologic	Common vole, Microtis arvalis
113	Pintér, R., Madai, M., Horváth, G., Németh, V., Oldal, M., Kemenesi, G., ... & Jakab, F. (2014). Molecular detection and phylogenetic analysis of tick-borne encephalitis virus in rodents captured in the Transdanubian region of Hungary. Vector-borne and zoonotic diseases, 14(8), 621-624.	2014	2005, 2006, 2007, 2008, 2009, 2010 ,2011	Hungary	unspecified	48	tick-borne encephalitis virus	virus	3	6.2	liver	genomic	Common vole, Microtis arvalis
114	Michalski, A., Niemcewicz, M., Bielawska-Drózd, A., Nowakowska, A., Gaweł, J., Pitucha, G., ... & Kocik, J. (2014). Surveillance of hantaviruses in Poland: a study of animal reservoirs and human hantavirus disease in Subcarpathia. Vector-borne and zoonotic diseases, 14(7), 514-522.	2014	2009, 2010	Poland	mixed	8	tula orthohantavirus	virus	5		lung, heart, spleen, bladder, kidney	genomic	Common vole, Microtis arvalis
115	Michalski, A., Niemcewicz, M., Bielawska-Drózd, A., Nowakowska, A., Gaweł, J., Pitucha, G., ... & Kocik, J. (2014). Surveillance of hantaviruses in Poland: a study of animal reservoirs and human hantavirus disease in Subcarpathia. Vector-borne and zoonotic diseases, 14(7), 514-522.	2014	2009, 2010	Poland	mixed	8	tula orthohantavirus	virus	4		lung	genomic	Common vole, Microtis arvalis
116	Michalski, A., Niemcewicz, M., Bielawska-Drózd, A., Nowakowska, A., Gaweł, J., Pitucha, G., ... & Kocik, J. (2014). Surveillance of hantaviruses in Poland: a study of animal reservoirs and human hantavirus disease in Subcarpathia. Vector-borne and zoonotic diseases, 14(7), 514-522.	2014	2009, 2010	Poland	mixed	8	tula orthohantavirus	virus	5		heart	genomic	Common vole, Microtis arvalis
117	Michalski, A., Niemcewicz, M., Bielawska-Drózd, A., Nowakowska, A., Gaweł, J., Pitucha, G., ... & Kocik, J. (2014). Surveillance of hantaviruses in Poland: a study of animal reservoirs and human hantavirus disease in Subcarpathia. Vector-borne and zoonotic diseases, 14(7), 514-522.	2014	2009, 2010	Poland	mixed	8	tula orthohantavirus	virus	4		spleen	genomic	Common vole, Microtis arvalis
118	Michalski, A., Niemcewicz, M., Bielawska-Drózd, A., Nowakowska, A., Gaweł, J., Pitucha, G., ... & Kocik, J. (2014). Surveillance of hantaviruses in Poland: a study of animal reservoirs and human hantavirus disease in Subcarpathia. Vector-borne and zoonotic diseases, 14(7), 514-522.	2014	2009, 2010	Poland	mixed	8	tula orthohantavirus	virus	4		kidney, bladder	genomic	Common vole, Microtis arvalis
119	Michalski, A., Niemcewicz, M., Bielawska-Drózd, A., Nowakowska, A., Gaweł, J., Pitucha, G., ... & Kocik, J. (2014). Surveillance of hantaviruses in Poland: a study of animal reservoirs and human hantavirus disease in Subcarpathia. Vector-borne and zoonotic diseases, 14(7), 514-522.	2014	2009, 2010	Poland	mixed	5	tula orthohantavirus	virus	0	0	serum	immunologic	Common vole, Microtis arvalis
120	Schmidt, S., Essbauer, S. S., Mayer-Scholl, A., Poppert, S., Schmidt-Chanasit, J., Klempa, B., ... & Ulrich, R. G. (2014). Multiple infections of rodents with zoonotic pathogens in Austria. Vector-Borne and Zoonotic Diseases, 14(7), 467-475.	2014	2008	Austria	rural	15	tula orthohantavirus	virus	2	13.3	lung	genomic	Common vole, Microtis arvalis
121	Schmidt, S., Essbauer, S. S., Mayer-Scholl, A., Poppert, S., Schmidt-Chanasit, J., Klempa, B., ... & Ulrich, R. G. (2014). Multiple infections of rodents with zoonotic pathogens in Austria. Vector-Borne and Zoonotic Diseases, 14(7), 467-475.	2014	2008	Austria	rural	15	tula orthohantavirus	virus	2	13.3	chest cavity fluid	immunologic	Common vole, Microtis arvalis
122	Schmidt, S., Essbauer, S. S., Mayer-Scholl, A., Poppert, S., Schmidt-Chanasit, J., Klempa, B., ... & Ulrich, R. G. (2014). Multiple infections of rodents with zoonotic pathogens in Austria. Vector-Borne and Zoonotic Diseases, 14(7), 467-475.	2014	2008	Austria	rural	15	leptospira spp.	bacteria	1	6.7	kidney	genomic	Common vole, Microtis arvalis
123	Schmidt, S., Essbauer, S. S., Mayer-Scholl, A., Poppert, S., Schmidt-Chanasit, J., Klempa, B., ... & Ulrich, R. G. (2014). Multiple infections of rodents with zoonotic pathogens in Austria. Vector-Borne and Zoonotic Diseases, 14(7), 467-475.	2014	2008	Austria	rural	15	borrelia afzelii	bacteria	8	53.3	skin	genomic	Common vole, Microtis arvalis
124	Schmidt, S., Essbauer, S. S., Mayer-Scholl, A., Poppert, S., Schmidt-Chanasit, J., Klempa, B., ... & Ulrich, R. G. (2014). Multiple infections of rodents with zoonotic pathogens in Austria. Vector-Borne and Zoonotic Diseases, 14(7), 467-475.	2014	2008	Austria	rural	15	borrelia garinii	bacteria	1	6.7	skin	genomic	Common vole, Microtis arvalis
125	Schmidt, S., Essbauer, S. S., Mayer-Scholl, A., Poppert, S., Schmidt-Chanasit, J., Klempa, B., ... & Ulrich, R. G. (2014). Multiple infections of rodents with zoonotic pathogens in Austria. Vector-Borne and Zoonotic Diseases, 14(7), 467-475.	2014	2008	Austria	rural	15	rickettsia spp.	bacteria	2	13.3	skin	genomic	Common vole, Microtis arvalis
126	Schmidt, S., Essbauer, S. S., Mayer-Scholl, A., Poppert, S., Schmidt-Chanasit, J., Klempa, B., ... & Ulrich, R. G. (2014). Multiple infections of rodents with zoonotic pathogens in Austria. Vector-Borne and Zoonotic Diseases, 14(7), 467-475.	2014	2008	Austria	rural	15	rickettsia spp.	bacteria	3	20	chest cavity fluid	immunologic	Common vole, Microtis arvalis
127	Korva, M., Knap, N., Resman Rus, K., Fajs, L., Grubelnik, G., Bremec, M., ... & Avšič Županc, T. (2013). Phylogeographic diversity of pathogenic and non-pathogenic hantaviruses in Slovenia. Viruses, 5(12), 3071-3087.	2013	1990, 1991, 1992, 1993, 1994, 1995, 1996, 1997, 1998, 1999, 2000, 2001, 2002, 2003, 2004, 2005, 2006, 2007, 2008, 2009, 2010, 2011, 2012	Slovenia	unspecified	15	tula orthohantavirus	virus	4	26.7	lung	genomic	Common vole, Microtis arvalis
128	Wójcik-Fatla, A., Zajac, V., Sroka, J., Piskorski, M., Cisak, E., & Dutkiewicz, J. (2013). A small scale survey of Leptospira in mammals from eastern Poland. Annals of Agricultural and Environmental Medicine, 20(4).	2013	unspecified	Poland	unspecified	1	leptospira spp.	bacteria	0	0	kidney	genomic	Common vole, Microtis arvalis
129	Wójcik-Fatla, A., Zajac, V., Sroka, J., Piskorski, M., Cisak, E., & Dutkiewicz, J. (2013). A small scale survey of Leptospira in mammals from eastern Poland. Annals of Agricultural and Environmental Medicine, 20(4).	2013	unspecified	Poland	unspecified	1	leptospira spp.	bacteria	1		liver	genomic	Common vole, Microtis arvalis
130	Herrmann, D. C., Maksimov, P., Maksimov, A., Sutor, A., Schwarz, S., Jaschke, W., ... & Schares, G. (2012). Toxoplasma gondii in foxes and rodents from the German Federal States of Brandenburg and Saxony-Anhalt: seroprevalence and genotypes. Veterinary parasitology, 185(2-4), 78-85.	2012	unspecified	Germany	unspecified	69	toxoplasma gondii	protozoa	0	0	body fluid	immunologic	Common vole, Microtis arvalis
131	Herrmann, D. C., Maksimov, P., Maksimov, A., Sutor, A., Schwarz, S., Jaschke, W., ... & Schares, G. (2012). Toxoplasma gondii in foxes and rodents from the German Federal States of Brandenburg and Saxony-Anhalt: seroprevalence and genotypes. Veterinary parasitology, 185(2-4), 78-85.	2012	unspecified	Germany	unspecified	69	toxoplasma gondii	protozoa	0	0	lung, heart	genomic	Common vole, Microtis arvalis
132	Meerburg, B. G., De Craeye, S., Dierick, K., & Kijlstra, A. (2012). Neospora caninum and Toxoplasma gondii in brain tissue of feral rodents and insectivores caught on farms in the Netherlands. Veterinary parasitology, 184(2-4), 317-320.	2012	2004	Netherlands	agriculture	24	toxoplasma gondii	protozoa	1	4.2	brain	genomic	Common vole, Microtis arvalis
133	Meerburg, B. G., De Craeye, S., Dierick, K., & Kijlstra, A. (2012). Neospora caninum and Toxoplasma gondii in brain tissue of feral rodents and insectivores caught on farms in the Netherlands. Veterinary parasitology, 184(2-4), 317-320.	2012	2004	Netherlands	agriculture	24	neospora caninum	protozoa	1	4.2	brain	genomic	Common vole, Microtis arvalis
134	Gyuranecz, M., Rigó, K., Dán, Á., Földvári, G., Makrai, L., Dénes, B., ... & Erdélyi, K. (2011). Investigation of the ecology of Francisella tularensis during an inter-epizootic period. Vector-Borne and Zoonotic Diseases, 11(8), 1031-1035.	2011	2008, 2009	Hungary	nature	38	francisella tularensis	bacteria	0	0	whole blood	immunologic	Common vole, Microtis arvalis
135	Gyuranecz, M., Rigó, K., Dán, Á., Földvári, G., Makrai, L., Dénes, B., ... & Erdélyi, K. (2011). Investigation of the ecology of Francisella tularensis during an inter-epizootic period. Vector-Borne and Zoonotic Diseases, 11(8), 1031-1035.	2011	2008, 2009	Hungary	nature	38	francisella tularensis	bacteria	0	0	lung, liver, spleen, kidney	genomic	Common vole, Microtis arvalis
136	Achazi, K., Růžek, D., Donoso-Mantke, O., Schlegel, M., Ali, H. S., Wenk, M., ... & Niedrig, M. (2011). Rodents as sentinels for the prevalence of tick-borne encephalitis virus. Vector-borne and zoonotic diseases, 11(6), 641-647.	2011	2002, 2003, 2004, 2005, 2006, 2007, 2008	Germany	unspecified	21	tick-borne encephalitis virus	virus	2	9.5	whole blood, cell culture supernatant	genomic	Common vole, Microtis arvalis
137	Mertens, M., Essbauer, S. S., Rang, A., Schröder, J., Splettstoesser, W. D., Kretzschmar, C., ... & Ulrich, R. G. (2011). Non-human primates in outdoor enclosures: risk for infection with rodent-borne hantaviruses. Veterinary microbiology, 147(3-4), 420-425.	2011	1994, 1995, 1996, 1997, 1998, 1999, 2000, 2001, 2002, 2003, 2004, 2005	Germany	unspecified	11	tula orthohantavirus	virus	3	27.3	lung	genomic	Common vole, Microtis arvalis
138	Pluta, S., Hartelt, K., Oehme, R., Mackenstedt, U., & Kimmig, P. (2010). Prevalence of Coxiella burnetii and Rickettsia spp. in ticks and rodents in southern Germany. Ticks and tick-borne diseases, 1(3), 145-147.	2010	2006, 2007	Germany	unspecified	109	coxiella burnetii	bacteria	0	0	liver, spleen, kidney and lung	genomic	Common vole, Microtis arvalis
139	Pluta, S., Hartelt, K., Oehme, R., Mackenstedt, U., & Kimmig, P. (2010). Prevalence of Coxiella burnetii and Rickettsia spp. in ticks and rodents in southern Germany. Ticks and tick-borne diseases, 1(3), 145-147.	2010	2006, 2007	Germany	unspecified	109	rickettsia spp.	bacteria	0	0	liver, spleen, kidney and lung	genomic	Common vole, Microtis arvalis
140	Heroldová, M., Pejčoch, M., Bryja, J., Jánová, E., Suchomel, J., & Tkadlec, E. (2010). Tula virus in populations of small terrestrial mammals in a rural landscape. Vector-Borne and Zoonotic Diseases, 10(6), 599-603.	2010	2000, 2001, 2002, 2003, 2004	Czech Republic	mixed	871	tula orthohantavirus	virus	85	9.8	lung	immunologic	Common vole, Microtis arvalis
141	Heroldová, M., Pejčoch, M., Bryja, J., Jánová, E., Suchomel, J., & Tkadlec, E. (2010). Tula virus in populations of small terrestrial mammals in a rural landscape. Vector-Borne and Zoonotic Diseases, 10(6), 599-603.	2010	2000, 2001, 2002, 2003, 2004	Czech Republic	agriculture	808	tula orthohantavirus	virus	82	10.1	lung	immunologic	Common vole, Microtis arvalis
142	Heroldová, M., Pejčoch, M., Bryja, J., Jánová, E., Suchomel, J., & Tkadlec, E. (2010). Tula virus in populations of small terrestrial mammals in a rural landscape. Vector-Borne and Zoonotic Diseases, 10(6), 599-603.	2010	2000, 2001, 2002, 2003, 2004	Czech Republic	nature	63	tula orthohantavirus	virus	3	4.8	lung	immunologic	Common vole, Microtis arvalis
143	Fuehrer, H. P., Blöschl, I., Siehs, C., & Hassl, A. (2010). Detection of Toxoplasma gondii, Neospora caninum, and Encephalitozoon cuniculi in the brains of common voles (Microtus arvalis) and water voles (Arvicola terrestris) by gene amplification techniques in western Austria (Vorarlberg). Parasitology research, 107, 469-473.	2010	2004	Austria	urban	264	toxoplasma gondii	protozoa	2	0.8	brain	genomic	Common vole, Microtis arvalis
144	Fuehrer, H. P., Blöschl, I., Siehs, C., & Hassl, A. (2010). Detection of Toxoplasma gondii, Neospora caninum, and Encephalitozoon cuniculi in the brains of common voles (Microtus arvalis) and water voles (Arvicola terrestris) by gene amplification techniques in western Austria (Vorarlberg). Parasitology research, 107, 469-473.	2010	2004	Austria	urban	264	encephalitozoon cuniculi	fungi	16	6.1	brain	genomic	Common vole, Microtis arvalis
145	Fuehrer, H. P., Blöschl, I., Siehs, C., & Hassl, A. (2010). Detection of Toxoplasma gondii, Neospora caninum, and Encephalitozoon cuniculi in the brains of common voles (Microtus arvalis) and water voles (Arvicola terrestris) by gene amplification techniques in western Austria (Vorarlberg). Parasitology research, 107, 469-473.	2010	2004	Austria	urban	264	neospora caninum	protozoa	4	1.5	brain	genomic	Common vole, Microtis arvalis
146	WELC-FALĘCIAK, R. E. N. A. T. A., Bajer, A., Behnke, J. M., & Siński, E. (2010). The ecology of Bartonella spp. infections in two rodent communities in the Mazury Lake District region of Poland. Parasitology, 137(7), 1069-1077.	2010	2004, 2005, 2006	Poland	nature	149	bartonella spp.	bacteria	55	36.9	whole blood, heart	genomic	Common vole, Microtis arvalis
147	Führer, H. P., Schneider, R., Walochnik, J., & Auer, H. (2010). Extraintestinal helminths of the common vole (Microtus arvalis) and the water vole (Arvicola terrestris) in Western Austria (Vorarlberg). Parasitology research, 106, 1001-1004.	2010	2004	Austria	unspecified	102	echinococcus multilocularis	helminths	1	1	liver	genomic	Common vole, Microtis arvalis
148	Führer, H. P., Schneider, R., Walochnik, J., & Auer, H. (2010). Extraintestinal helminths of the common vole (Microtus arvalis) and the water vole (Arvicola terrestris) in Western Austria (Vorarlberg). Parasitology research, 106, 1001-1004.	2010	2004	Austria	unspecified	318	taenia taeniaeformis	helminths	22	6.9	liver	genomic	Common vole, Microtis arvalis
149	Führer, H. P., Schneider, R., Walochnik, J., & Auer, H. (2010). Extraintestinal helminths of the common vole (Microtus arvalis) and the water vole (Arvicola terrestris) in Western Austria (Vorarlberg). Parasitology research, 106, 1001-1004.	2010	2004	Austria	unspecified	318	capillaria hepatica	helminths	3	0.9	liver	genomic	Common vole, Microtis arvalis
150	Schmidt-Chanasit, J., Essbauer, S., Petraityte, R., Yoshimatsu, K., Tackmann, K., Conraths, F. J., ... & Ulrich, R. G. (2010). Extensive host sharing of central European Tula virus. Journal of virology, 84(1), 459-474.	2010	1994, 1995, 1996, 1997, 1998, 1999, 2000, 2001, 2002, 2003, 2004, 2005	Germany	unspecified	443	tula orthohantavirus	virus	71	16	transudate	immunologic	Common vole, Microtis arvalis
151	Schmidt-Chanasit, J., Essbauer, S., Petraityte, R., Yoshimatsu, K., Tackmann, K., Conraths, F. J., ... & Ulrich, R. G. (2010). Extensive host sharing of central European Tula virus. Journal of virology, 84(1), 459-474.	2010	1994, 1995, 1996, 1997, 1998, 1999, 2000, 2001, 2002, 2003, 2004, 2005	Germany	unspecified	33	tula orthohantavirus	virus	15	45.5	brain, heart, lung, kidney	genomic	Common vole, Microtis arvalis
152	Vidal, D., Alzaga, V., Luque-Larena, J. J., Mateo, R., Arroyo, L., & Viñuela, J. (2009). Possible interaction between a rodenticide treatment and a pathogen in common vole (Microtus arvalis) during a population peak. Science of the Total Environment, 408(2), 267-271.	2009	2007	Spain	agriculture	52	francisella tularensis	bacteria	16	30.8	spleen	genomic	Common vole, Microtis arvalis
153	Vidal, D., Alzaga, V., Luque-Larena, J. J., Mateo, R., Arroyo, L., & Viñuela, J. (2009). Possible interaction between a rodenticide treatment and a pathogen in common vole (Microtus arvalis) during a population peak. Science of the Total Environment, 408(2), 267-271.	2009	2007	Spain	agriculture	21	francisella tularensis	bacteria	6	28.6	spleen	genomic	Common vole, Microtis arvalis
154	Vidal, D., Alzaga, V., Luque-Larena, J. J., Mateo, R., Arroyo, L., & Viñuela, J. (2009). Possible interaction between a rodenticide treatment and a pathogen in common vole (Microtus arvalis) during a population peak. Science of the Total Environment, 408(2), 267-271.	2009	2007	Spain	agriculture	31	francisella tularensis	bacteria	10	32.3	spleen	genomic	Common vole, Microtis arvalis
155	Korva, M., Duh, D., Puterle, A., Trilar, T., & Županc, T. A. (2009). First molecular evidence of Tula hantavirus in Microtus voles in Slovenia. Virus research, 144(1-2), 318-322.	2009	unspecified	Slovenia	unspecified	15	tula orthohantavirus	virus	5	33.3	lung	genomic	Common vole, Microtis arvalis
156	Tagliapietra, V., Rosà, R., Hauffe, H. C., Laakkonen, J., Voutilainen, L., Vapalahti, O., ... & Rizzoli, A. (2009). Spatial and temporal dynamics of lymphocytic choriomeningitis virus in wild rodents, northern Italy. Emerging infectious diseases, 15(7), 1019.	2009	2002, 2003, 2004, 2005, 2006	Italy	unspecified	5	lymphocytic choriomeningitis virus	virus	1		serum	immunologic	Common vole, Microtis arvalis
157	Essbauer, S., Hartnack, S., Misztela, K., Kießling-Tsalos, J., Bäumler, W., & Pfeffer, M. (2009). Patterns of orthopox virus wild rodent hosts in South Germany. Vector-Borne and Zoonotic Diseases, 9(3), 301-311.	2009	2001, 2002, 2003, 2004	Germany	nature	69	orthopoxvirus	virus	6	8.7	serum	immunologic	Common vole, Microtis arvalis
158	Bajer, A. (2008). Between-year variation and spatial dynamics of Cryptosporidium spp. and Giardia spp. infections in naturally infected rodent populations. Parasitology, 135(14), 1629-1649.	2008	1997, 1998, 1999, 2000, 2003, 2004	Poland	agriculture	419	cryptosporidium spp.	protozoa	261	62.3	fecal sample	immunologic	Common vole, Microtis arvalis
159	Bajer, A. (2008). Between-year variation and spatial dynamics of Cryptosporidium spp. and Giardia spp. infections in naturally infected rodent populations. Parasitology, 135(14), 1629-1649.	2008	1997, 1998, 1999, 2000, 2003, 2004	Poland	agriculture	407	giardia spp.	protozoa	302	74.2	fecal sample	immunologic	Common vole, Microtis arvalis
160	Jakab, F., Horváth, G., Ferenczi, E., Sebők, J., & Szűcs, G. (2008). First detection of Tula hantaviruses in Microtus arvalis voles in Hungary. Archives of virology, 153, 2093-2096.	2008	2005, 2006	Hungary	unspecified	46	tula orthohantavirus	virus	17	37	lung	genomic	Common vole, Microtis arvalis
161	Welc-Falęciak, R., Bajer, A., Behnke, J. M., & Siński, E. (2008). Effects of host diversity and the community composition of hard ticks (Ixodidae) on Babesia microti infection. International Journal of Medical Microbiology, 298, 235-242.	2008	2005, 2006	Poland	nature	99	babesia microti	protozoa	35	35.4	whole blood	genomic	Common vole, Microtis arvalis
162	Biletska, H., Podavalenko, L., Semenyshyn, O., Lozynskyj, I., & Tarasyuk, O. (2008). Study of Lyme borreliosis in Ukraine. International Journal of Medical Microbiology, 298, 154-160.	2008	2005, 2006	Ukraine	mixed	149	borrelia burgdorferi sensu lato	bacteria	17	11.4	serum	immunologic	Common vole, Microtis arvalis
163	Paulauskas, A., Ambrasiene, D., Radzijevskaja, J., Rosef, O., & Turcinaviciene, J. (2008). Diversity in prevalence and genospecies of Borrelia burgdorferi sensu lato in Ixodes ricinus ticks and rodents in Lithuania and Norway. International Journal of Medical Microbiology, 298, 180-187.	2008	2005, 2006	Lithuania	nature	55	borrelia burgdorferi sensu lato	bacteria	29	52.7	ear	genomic	Common vole, Microtis arvalis
164	Welc-Faleciak, R., Paziewska, A., Bajer, A., Behnke, J. M., & Siński, E. (2008). Bartonella spp. infection in rodents from different habitats in the Mazury Lake District, Northeast Poland. Vector-Borne and Zoonotic Diseases, 8(4), 467-474.	2008	2004, 2005, 2006	Poland	nature	152	bartonella spp.	bacteria	50	32.9	whole blood	genomic	Common vole, Microtis arvalis
165	Deter, J., Chaval, Y., Galan, M., Gauffre, B., Morand, S., Henttonen, H., ... & Cosson, J. F. (2008). Kinship, dispersal and hantavirus transmission in bank and common voles. Archives of Virology, 153, 435-444.	2008	2004, 2005, 2006	France	nature	158	tula orthohantavirus	virus	11	7	blood drops on filter paper	immunologic	Common vole, Microtis arvalis
166	Hanosset, R., Saegerman, C., Adant, S., Massart, L., & Losson, B. (2008). Echinococcus multilocularis in Belgium: prevalence in red foxes (Vulpes vulpes) and in different species of potential intermediate hosts. Veterinary parasitology, 151(2-4), 212-217.	2008	2003, 2004	Belgium	agriculture	914	echinococcus multilocularis	helminths	1	0.1	abdominal organs	genomic	Common vole, Microtis arvalis
167	Hubálek, Z., Scholz, H. C., Sedláček, I., Melzer, F., Sanogo, Y. O., & Nesvadbová, J. (2007). Brucellosis of the common vole (Microtus arvalis). Vector-Borne and Zoonotic Diseases, 7(4), 679-688.	2007	2000	Czech Republic	agriculture	4	brucella sp.	bacteria	2		pus, blood, organs, lesions	genomic	Common vole, Microtis arvalis
168	Khanakah, G., Kocianová, E., Vyrosteková, V., Rehacek, J., Kundi, M., & Stanek, G. (2006). Seasonal variations in detecting Borrelia burgdorferi sensu lato in rodents from north eastern Austria. Wiener Klinische Wochenschrift, 118(23-24), 754-758.	2006	1994, 1995, 1996, 1997	Austria	nature	82	borrelia burgdorferi sensu stricto	bacteria	1	1.2	heart	genomic	Common vole, Microtis arvalis
169	Khanakah, G., Kocianová, E., Vyrosteková, V., Rehacek, J., Kundi, M., & Stanek, G. (2006). Seasonal variations in detecting Borrelia burgdorferi sensu lato in rodents from north eastern Austria. Wiener Klinische Wochenschrift, 118(23-24), 754-758.	2006	1994, 1995, 1996, 1997	Austria	nature	82	borrelia afzelii	bacteria	25	30.5	heart	genomic	Common vole, Microtis arvalis
170	Khanakah, G., Kocianová, E., Vyrosteková, V., Rehacek, J., Kundi, M., & Stanek, G. (2006). Seasonal variations in detecting Borrelia burgdorferi sensu lato in rodents from north eastern Austria. Wiener Klinische Wochenschrift, 118(23-24), 754-758.	2006	1994, 1995, 1996, 1997	Austria	nature	82	borrelia garinii	bacteria	1	1.2	heart	genomic	Common vole, Microtis arvalis
171	Kallio-Kokko, H., Laakkonen, J., Rizzoli, A., Tagliapietra, V., Cattadori, I., Perkins, S. E., ... & Henttonen, H. (2006). Hantavirus and arenavirus antibody prevalence in rodents and humans in Trentino, Northern Italy. Epidemiology & Infection, 134(4), 830-836.	2006	2000, 2001, 2002, 2003	Italy	unspecified	8	puumala orthohantavirus	virus	0	0	serum	immunologic	Common vole, Microtis arvalis
172	Kallio-Kokko, H., Laakkonen, J., Rizzoli, A., Tagliapietra, V., Cattadori, I., Perkins, S. E., ... & Henttonen, H. (2006). Hantavirus and arenavirus antibody prevalence in rodents and humans in Trentino, Northern Italy. Epidemiology & Infection, 134(4), 830-836.	2006	2000, 2001, 2002, 2003	Italy	unspecified	7	lymphocytic choriomeningitis virus	virus	1		serum	immunologic	Common vole, Microtis arvalis
173	Siński, E., Bajer, A., Welc, R., Pawełczyk, A., Ogrzewalska, M., & Behnke, J. M. (2006). Babesia microti: prevalence in wild rodents and Ixodes ricinus ticks from the Mazury Lakes District of North-Eastern Poland. International Journal of Medical Microbiology, 296, 137-143.	2006	2000, 2001, 2002, 2003, 2004	Poland	nature	374	babesia microti	protozoa	48	12.8	whole blood	microscopy	Common vole, Microtis arvalis
174	Siński, E., Bajer, A., Welc, R., Pawełczyk, A., Ogrzewalska, M., & Behnke, J. M. (2006). Babesia microti: prevalence in wild rodents and Ixodes ricinus ticks from the Mazury Lakes District of North-Eastern Poland. International Journal of Medical Microbiology, 296, 137-143.	2006	2000, 2001, 2002, 2003, 2004	Poland	nature	53	babesia microti	protozoa	38	71.7	whole blood	genomic	Common vole, Microtis arvalis
175	Song, J. W., Baek, L. J., Song, K. J., Skrok, A., Markowski, J., Bratosiewicz-Wasik, J., ... & Yanagihara, R. (2004). Characterization of Tula virus from common voles (Microtus arvalis) in Poland: evidence for geographic-specific phylogenetic clustering. Virus Genes, 29, 239-247.	2004	1995	Poland	unspecified	9	tula orthohantavirus	virus	3		serum	immunologic	Common vole, Microtis arvalis
176	Cisláková, L., Stanko, M., Fricová, J., Mosansky, L., Trávnicek, M., Halánová, M., ... & Stefanciková, A. (2004). Small mammals [Insectivora, Rodentia] as a potential source of chlamydial infection in East Slovakia. Annals of Agricultural and Environmental Medicine, 11(1).	2004	2000, 2001, 2002	Slovakia	mixed	258	chlamydophila psittaci	bacteria	31	12	serum	immunologic	Common vole, Microtis arvalis
177	Pawelczyk, A., Bajer, A., Behnke, J. M., Gilbert, F. S., & Sinski, E. (2004). Factors affecting the component community structure of haemoparasites in common voles (Microtus arvalis) from the Mazury Lake District region of Poland. Parasitology Research, 92, 270-284.	2004	1997, 1998, 1999, 2000	Poland	nature	321	mycoplasma spp.	bacteria	205	63.9	whole blood	microscopy	Common vole, Microtis arvalis
178	Pawelczyk, A., Bajer, A., Behnke, J. M., Gilbert, F. S., & Sinski, E. (2004). Factors affecting the component community structure of haemoparasites in common voles (Microtus arvalis) from the Mazury Lake District region of Poland. Parasitology Research, 92, 270-284.	2004	1997, 1998, 1999, 2000	Poland	nature	321	bartonella spp.	bacteria	89	27.7	whole blood	microscopy	Common vole, Microtis arvalis
179	Pawelczyk, A., Bajer, A., Behnke, J. M., Gilbert, F. S., & Sinski, E. (2004). Factors affecting the component community structure of haemoparasites in common voles (Microtus arvalis) from the Mazury Lake District region of Poland. Parasitology Research, 92, 270-284.	2004	1997, 1998, 1999, 2000	Poland	nature	321	babesia microti	protozoa	29	9	whole blood	microscopy	Common vole, Microtis arvalis
180	Pawelczyk, A., Bajer, A., Behnke, J. M., Gilbert, F. S., & Sinski, E. (2004). Factors affecting the component community structure of haemoparasites in common voles (Microtus arvalis) from the Mazury Lake District region of Poland. Parasitology Research, 92, 270-284.	2004	1997, 1998, 1999, 2000	Poland	nature	321	trypanosoma sp.	protozoa	27	8.4	whole blood	microscopy	Common vole, Microtis arvalis
181	Fichet-Calvet, E., Giraudoux, P., Quéré, J. P., Ashford, R. W., & Delattre, P. (2003). Is the prevalence of Taenia taeniaeformis in Microtus arvalis dependent on population density?. Journal of Parasitology, 89(6), 1147-1152.	2003	1983, 1984, 1985, 1986, 1987, 1988, 1989, 190, 1991, 1992, 1993, 1994, 1995, 1996,	France	nature	7384	taenia taeniaeformis	helminths	207	2.8	liver	macroscopy	Common vole, Microtis arvalis
182	Vostal, K., & Zakovska, A. (2003). Two-year study of examination of blood from wild rodents for the presence of antiborrelian antibodies. Annals of Agricultural and Environmental Medicine, 10(2).	2003	2001, 2002	Czech Republic	nature	4	borrelia burgdorferi sensu lato	bacteria	1		heart rinse	immunologic	Common vole, Microtis arvalis
183	Trávnicek, M., Stefancikova, A., Nadzamová, D., Stanko, M., Cisláková, L., Pet ko, B., ... & Bhide, M. (2003). Immunoglobulin G antibodies to Borrelia burgdorferi in game animals and small mammals in eastern Slovakia. Revue scientifique et technique-Office international des épizooties, 22(3), 1035-1042.	2003	unspecified	Slovakia	nature	8	borrelia burgdorferi sensu lato	bacteria	1		serum	immunologic	Common vole, Microtis arvalis
184	Klempa, B., Meisel, H., Räth, S., Bartel, J., Ulrich, R., & Krüger, D. H. (2003). Occurrence of renal and pulmonary syndrome in a region of northeast Germany where Tula hantavirus circulates. Journal of clinical microbiology, 41(10), 4894-4897.	2003	unspecified	Germany	unspecified	18	tula orthohantavirus	virus	3	16.7	tissue	genomic	Common vole, Microtis arvalis
185	Heyman, P., Van Mele, R., De Jaegere, F., Klingström, J., Vandenvelde, C., Lundkvist, Å., ... & Zizi, M. (2002). Distribution of hantavirus foci in Belgium. Acta Tropica, 84(3), 183-188.	2002	1999, 2000	Belgium	nature	unspecified	tula orthohantavirus	virus	positive, but unspecified how many		serum	immunologic	Common vole, Microtis arvalis
186	Heyman, P., Van Mele, R., De Jaegere, F., Klingström, J., Vandenvelde, C., Lundkvist, Å., ... & Zizi, M. (2002). Distribution of hantavirus foci in Belgium. Acta Tropica, 84(3), 183-188.	2002	1999, 2000	Belgium	nature	unspecified	tula orthohantavirus	virus	positive, but unspecified how many		lung	genomic	Common vole, Microtis arvalis
187	Bajer, A., Bednarska, M., Pawełczyk, A., Behnke, J. M., Gilbert, F. S., & Sinski, E. (2002). Prevalence and abundance of Cryptosporidium parvum and Giardia spp. in wild rural rodents from the Mazury Lake District region of Poland. Parasitology, 125(1), 21-34.	2002	1997, 1998, 1999	Poland	nature	274	cryptosporidium parvum	protozoa	200	73	fecal sample	immunologic	Common vole, Microtis arvalis
188	Bajer, A., Bednarska, M., Pawełczyk, A., Behnke, J. M., Gilbert, F. S., & Sinski, E. (2002). Prevalence and abundance of Cryptosporidium parvum and Giardia spp. in wild rural rodents from the Mazury Lake District region of Poland. Parasitology, 125(1), 21-34.	2002	1997, 1998, 1999	Poland	nature	267	giardia spp.	protozoa	257	96.3	fecal sample	immunologic	Common vole, Microtis arvalis
189	Výrosteková, V., Khanakah, G., Kocianová, E., Gurycová, D., & Stanek, G. (2002). Prevalence of coinfection with Francisella tularensis in reservoir animals of Borrelia burgdorferi sensu lato. Wiener Klinische Wochenschrift, 114(13-14), 482-488.	2002	1994, 1995	Slovakia	unspecified	82	francisella tularensis	bacteria	4	4.9	spleen	culture	Common vole, Microtis arvalis
190	Výrosteková, V., Khanakah, G., Kocianová, E., Gurycová, D., & Stanek, G. (2002). Prevalence of coinfection with Francisella tularensis in reservoir animals of Borrelia burgdorferi sensu lato. Wiener Klinische Wochenschrift, 114(13-14), 482-488.	2002	1994, 1995	Slovakia	unspecified	82	borrelia burgdorferi sensu lato	bacteria	18	22	heart, bladder	culture	Common vole, Microtis arvalis
191	Heyman, P., Klingström, J., De Jaegere, F., Leclercq, G., Rozenfeld, F., Escutenaire, S., ... & Lundkvist, Å. (2002). Tula hantavirus in Belgium. Epidemiology & Infection, 128(2), 251-256.	2002	1999	Belgium	nature	65	tula orthohantavirus	virus	10	15.4	serum	immunologic	Common vole, Microtis arvalis
192	Heyman, P., Klingström, J., De Jaegere, F., Leclercq, G., Rozenfeld, F., Escutenaire, S., ... & Lundkvist, Å. (2002). Tula hantavirus in Belgium. Epidemiology & Infection, 128(2), 251-256.	2002	1999	Belgium	nature	9	puumala orthohantavirus	virus	4		serum	immunologic	Common vole, Microtis arvalis
193	Heyman, P., Klingström, J., De Jaegere, F., Leclercq, G., Rozenfeld, F., Escutenaire, S., ... & Lundkvist, Å. (2002). Tula hantavirus in Belgium. Epidemiology & Infection, 128(2), 251-256.	2002	1999	Belgium	nature	8	tula orthohantavirus	virus	4		serum	immunologic	Common vole, Microtis arvalis
194	Heyman, P., Klingström, J., De Jaegere, F., Leclercq, G., Rozenfeld, F., Escutenaire, S., ... & Lundkvist, Å. (2002). Tula hantavirus in Belgium. Epidemiology & Infection, 128(2), 251-256.	2002	1999	Belgium	nature	5	tula orthohantavirus	virus	5		lung	genomic	Common vole, Microtis arvalis
195	Heyman, P., Klingström, J., De Jaegere, F., Leclercq, G., Rozenfeld, F., Escutenaire, S., ... & Lundkvist, Å. (2002). Tula hantavirus in Belgium. Epidemiology & Infection, 128(2), 251-256.	2002	1999	Belgium	nature	10	orthohantavirus	virus	5		serum	immunologic	Common vole, Microtis arvalis
196	Scharninghausen, J. J., Pfeffer, M., Meyer, H., Davis, D. S., Honeycutt, R. L., & Faulde, M. (2002). Genetic evidence for Tula virus in Microtus arvalis and Microtus agrestis populations in Croatia. Vector Borne and Zoonotic Diseases, 2(1), 19-27.	2002	1995	Croatia	unspecified	102	tula orthohantavirus	virus	12	11.8	heart, lung, kidney	genomic	Common vole, Microtis arvalis
197	Gurycova, D., Výrosteková, V., Khanakah, G., Kocianova, E., & Stanek, G. (2001). Importance of surveillance of tularemia natural foci in the known endemic area of Central Europe, 1991-1997. Wiener Klinische Wochenschrift, 113(11-12), 433-438.	2001	1991, 1992, 1993, 1994, 1995, 1996	Slovakia	nature	140	francisella tularensis	bacteria	0	0	spleen	culture	Common vole, Microtis arvalis
198	Gurycova, D., Výrosteková, V., Khanakah, G., Kocianova, E., & Stanek, G. (2001). Importance of surveillance of tularemia natural foci in the known endemic area of Central Europe, 1991-1997. Wiener Klinische Wochenschrift, 113(11-12), 433-438.	2001	1991, 1992, 1993, 1994, 1995, 1996	Austria	nature	88	francisella tularensis	bacteria	4	4.5	spleen	culture	Common vole, Microtis arvalis
199	Gottstein, B., Saucy, F., Deplazes, P., Reichen, J., Demierre, G., Busato, A., ... & Pugin, P. (2001). Is high prevalence of Echinococcus multilocularis in wild and domestic animals associated with disease incidence in humans?. Emerging infectious diseases, 7(3), 408.	2001	1993, 1994, 1995, 1996, 1997, 1998	Switzerland	urban	220	echinococcus multilocularis	helminths	41	18.6	liver	genomic	Common vole, Microtis arvalis
200	Pawelczyk, A., & Sinski, E. (2000). Prevalence of IGG antibodies response to Borrelia burgdorferi sl in populations of wild rodents from Mazury Lakes District region of Poland. Annals of Agricultural and Environmental Medicine, 7(2).	2000	1998, 1999	Poland	nature	38	borrelia burgdorferi sensu lato	bacteria	4	10.5	serum	immunologic	Common vole, Microtis arvalis
201	Fischer, O., Matlova, L., Bartl, J., Dvorska, L., Melicharek, I., & Pavlik, I. (2000). Findings of mycobacteria in insectivores and small rodents. Folia microbiologica, 45, 147-152.	2000	unspecified	Czech Republic	mixed	6	mycobacterium spp.	bacteria	2		tissue	culture	Common vole, Microtis arvalis
202	Fischer, O., Matlova, L., Bartl, J., Dvorska, L., Melicharek, I., & Pavlik, I. (2000). Findings of mycobacteria in insectivores and small rodents. Folia microbiologica, 45, 147-152.	2000	unspecified	Slovakia	agriculture	2	mycobacterium spp.	bacteria	0	0	tissue	culture	Common vole, Microtis arvalis
203	Bowen, M. D., Gelbmann, W., Ksiazek, T. G., Nichol, S. T., & Nowotny, N. (1997). Puumala virus and two genetic variants of Tula virus are present in Austrian rodents. Journal of Medical Virology, 53(2), 174-181.	1997	1995, 1996	Austria	mixed	79	tula orthohantavirus	virus	11	13.9	serum	immunologic	Common vole, Microtis arvalis
204	Bowen, M. D., Gelbmann, W., Ksiazek, T. G., Nichol, S. T., & Nowotny, N. (1997). Puumala virus and two genetic variants of Tula virus are present in Austrian rodents. Journal of Medical Virology, 53(2), 174-181.	1997	1995, 1996	Austria	mixed	10	tula orthohantavirus	virus	9		lung	immunologic	Common vole, Microtis arvalis
205	Bowen, M. D., Gelbmann, W., Ksiazek, T. G., Nichol, S. T., & Nowotny, N. (1997). Puumala virus and two genetic variants of Tula virus are present in Austrian rodents. Journal of Medical Virology, 53(2), 174-181.	1997	1995, 1996	Austria	mixed	9	tula orthohantavirus	virus	9		lung	genomic	Common vole, Microtis arvalis
206	Kulonen, K., & Boldina, I. (1996). No Rabies Detected in Voles and Field Mice in a Rabies‐endemic Area. Journal of Veterinary Medicine, Series B, 43(1‐10), 445-447.	1996	1992	Estonia	nature	101	rabies virus	virus	0	0	brain	immunologic	Common vole, Microtis arvalis
207	Kulonen, K., & Boldina, I. (1996). No Rabies Detected in Voles and Field Mice in a Rabies‐endemic Area. Journal of Veterinary Medicine, Series B, 43(1‐10), 445-447.	1996	1992	Estonia	nature	101	rabies virus	virus	0	0	brain	immunologic	Common vole, Microtis arvalis
208	Sibold, C., Sparr, S., Schulz, A., Labuda, M., Kozuch, O., Lysý, J., ... & Meisel, H. (1995). Genetic characterization of a new hantavirus detected in Microtus arvalis from Slovakia. Virus Genes, 10, 277-281.	1995	1994	Slovakia	unspecified	4	tula orthohantavirus	virus	1		lung	immunologic	Common vole, Microtis arvalis
209	Sibold, C., Sparr, S., Schulz, A., Labuda, M., Kozuch, O., Lysý, J., ... & Meisel, H. (1995). Genetic characterization of a new hantavirus detected in Microtus arvalis from Slovakia. Virus Genes, 10, 277-281.	1995	1994	Slovakia	unspecified	1	tula orthohantavirus	virus	1		lung	genomic	Common vole, Microtis arvalis
210	Kuiken, T., Van Dijk, J. E., Terpstra, W. J., & Bokhout, B. A. (1991). The role of the common vole (Microtus arvalis) in the epidemiology of bovine infection with Leptospira interrogans serovar hardjo. Veterinary Microbiology, 28(4), 353-361.	1991	1989	Netherlands	agriculture	25	leptospira interrogans	bacteria	11	44	serum	immunologic	Common vole, Microtis arvalis
211	Kuiken, T., Van Dijk, J. E., Terpstra, W. J., & Bokhout, B. A. (1991). The role of the common vole (Microtus arvalis) in the epidemiology of bovine infection with Leptospira interrogans serovar hardjo. Veterinary Microbiology, 28(4), 353-361.	1991	1989	Netherlands	agriculture	27	leptospira interrogans	bacteria	8	29.6	kidney	culture	Common vole, Microtis arvalis
212	Kuiken, T., Van Dijk, J. E., Terpstra, W. J., & Bokhout, B. A. (1991). The role of the common vole (Microtus arvalis) in the epidemiology of bovine infection with Leptospira interrogans serovar hardjo. Veterinary Microbiology, 28(4), 353-361.	1991	1989	Netherlands	agriculture	27	leptospira interrogans	bacteria	7	25.9	urine	culture	Common vole, Microtis arvalis
213	Kuiken, T., Van Dijk, J. E., Terpstra, W. J., & Bokhout, B. A. (1991). The role of the common vole (Microtus arvalis) in the epidemiology of bovine infection with Leptospira interrogans serovar hardjo. Veterinary Microbiology, 28(4), 353-361.	1991	1989	Netherlands	agriculture	20	leptospira interrogans	bacteria	6	30	kidney	microscopy	Common vole, Microtis arvalis
214	Gresikova, M., Kozuch, O., Sekeyova, M., Tkachenko, E. A., Rezapkin, G. V., & Lysý, J. (1988). Detection of the antigen and antibodies to the eastern subtype of haemorrhagic fever with renal syndrome virus in small rodents in Slovakia. Acta virologica, 32(2), 164-167.	1988	1985, 1986	Slovakia	unspecified	16	orthohantavirus	virus	2	12.5	lung	immunologic	Common vole, Microtis arvalis
215	Gresíková, M., Sekeyová, M., Brummer-Korvenkontio, M., Kozuch, O., Labuda, M., Rajcáni, J., & Lysý, J. (1986). Serological survey with the antigen of haemorrhagic fever virus with renal syndrome in small rodents in Slovakia. Acta virologica, 30(2), 158-160.	1986	1983, 1984	Slovakia	nature	7	orthohantavirus	virus	2		serum	immunologic	Common vole, Microtis arvalis
216	Gresíková, M., Sekeyová, M., Brummer-Korvenkontio, M., Kozuch, O., Labuda, M., Rajcáni, J., & Lysý, J. (1986). Serological survey with the antigen of haemorrhagic fever virus with renal syndrome in small rodents in Slovakia. Acta virologica, 30(2), 158-160.	1986	1983, 1984	Slovakia	nature	5	orthohantavirus	virus	0	0	serum	immunologic	Common vole, Microtis arvalis
217	Sebek, Z., Vlcek, M., & Stĕrba, J. (1983). Small mammals as reservoirs and transmitters of leptospires in livestock-breeding farms and their surroundings. Folia Parasitologica, 30(4), 363-371.	1983	1976, 1977, 1978	Czech Republic	agriculture	1157	leptospira interrogans	bacteria	238	20.6	blood drops on filter paper	immunologic	Common vole, Microtis arvalis
218	Sodja, I., Lím, D., Matouch, O., Seidlová, A., Farník, J., Svec, J., ... & Klimes, A. (1982). Small wild rodents rabies in Czechoslovakia. Journal of Hygiene, Epidemiology, Microbiology, and Immunology, 26(2), 131-140.	1982	1969, 1970, 1971, 1972, 1973, 1974, 1975, 1976, 1977, 1978, 1979	Czech Republic	unspecified	unspecified, only number of organs		virus	positive, but unspecified how many		brain	immunologic	Common vole, Microtis arvalis
219	Sodja, I., Lím, D., Matouch, O., Seidlová, A., Farník, J., Svec, J., ... & Klimes, A. (1982). Small wild rodents rabies in Czechoslovakia. Journal of Hygiene, Epidemiology, Microbiology, and Immunology, 26(2), 131-140.	1982	1969, 1970, 1971, 1972, 1973, 1974, 1975, 1976, 1977, 1978, 1979	Czech Republic	unspecified	unspecified, only number of organs	rabies virus	virus	positive, but unspecified how many		salivary glands	immunologic	Common vole, Microtis arvalis
220	Sodja, I., Lím, D., Matouch, O., Seidlová, A., Farník, J., Svec, J., ... & Klimes, A. (1982). Small wild rodents rabies in Czechoslovakia. Journal of Hygiene, Epidemiology, Microbiology, and Immunology, 26(2), 131-140.	1982	1969, 1970, 1971, 1972, 1973, 1974, 1975, 1976, 1977, 1978, 1979	Czech Republic	unspecified	unspecified, only number of organs	rabies virus	virus	positive, but unspecified how many		brown fat	immunologic	Common vole, Microtis arvalis
221	Sodja, I., Lím, D., Matouch, O., Seidlová, A., Farník, J., Svec, J., ... & Klimes, A. (1982). Small wild rodents rabies in Czechoslovakia. Journal of Hygiene, Epidemiology, Microbiology, and Immunology, 26(2), 131-140.	1982	1969, 1970, 1971, 1972, 1973, 1974, 1975, 1976, 1977, 1978, 1979	Czech Republic	unspecified	2171	rabies virus	virus	233	10.7	serum	immunologic	Common vole, Microtis arvalis
222	Sodja, I., Lím, D., Matouch, O., Seidlová, A., Farník, J., Svec, J., ... & Klimes, A. (1982). Small wild rodents rabies in Czechoslovakia. Journal of Hygiene, Epidemiology, Microbiology, and Immunology, 26(2), 131-140.	1982	1969, 1970, 1971, 1972, 1973, 1974, 1975, 1976, 1977, 1978, 1979	Czech Republic	unspecified	unspecified, only number of organs	rabies virus	virus	positive, but unspecified how many		brain	immunologic	Common vole, Microtis arvalis
223	Sodja, I., Lím, D., Matouch, O., Seidlová, A., Farník, J., Svec, J., ... & Klimes, A. (1982). Small wild rodents rabies in Czechoslovakia. Journal of Hygiene, Epidemiology, Microbiology, and Immunology, 26(2), 131-140.	1982	1969, 1970, 1971, 1972, 1973, 1974, 1975, 1976, 1977, 1978, 1979	Czech Republic	unspecified	unspecified, only number of organs	rabies virus	virus	positive, but unspecified how many		brown fat	immunologic	Common vole, Microtis arvalis
224	Sodja, I., Lím, D., Matouch, O., Seidlová, A., Farník, J., Svec, J., ... & Klimes, A. (1982). Small wild rodents rabies in Czechoslovakia. Journal of Hygiene, Epidemiology, Microbiology, and Immunology, 26(2), 131-140.	1982	1969, 1970, 1971, 1972, 1973, 1974, 1975, 1976, 1977, 1978, 1979	Czech Republic	unspecified	unspecified, only number of organs	rabies virus	virus	positive, but unspecified how many		salivary glands	immunologic	Common vole, Microtis arvalis
225	Sodja, I., Lím, D., Matouch, O., Seidlová, A., Farník, J., Svec, J., ... & Klimes, A. (1982). Small wild rodents rabies in Czechoslovakia. Journal of Hygiene, Epidemiology, Microbiology, and Immunology, 26(2), 131-140.	1982	1969, 1970, 1971, 1972, 1973, 1974, 1975, 1976, 1977, 1978, 1979	Czech Republic	unspecified	2685	rabies virus	virus	positive, but unspecified how many		salivary glands, brain, brown fat	immunologic	Common vole, Microtis arvalis
226	Borcic, B., Kovacic, H., Sebek, Z., Aleraj, B., & Tvrtkovic, N. (1982). Small terrestrial mammals as reservoir of leptospires in the Sava Valley (Croatia). Folia Parasitol, 29, 177-182.	1982	1976, 1977, 1978, 1979	Croatia	unspecified	170	leptospira interrogans	bacteria	13	7.6	serum	immunologic	Common vole, Microtis arvalis
227	Borcic, B., Kovacic, H., Sebek, Z., Aleraj, B., & Tvrtkovic, N. (1982). Small terrestrial mammals as reservoir of leptospires in the Sava Valley (Croatia). Folia Parasitol, 29, 177-182.	1982	1976, 1977, 1978, 1979	Croatia	unspecified	170	leptospira interrogans	bacteria	12	7.1	serum	immunologic	Common vole, Microtis arvalis
228	Borcic, B., Kovacic, H., Sebek, Z., Aleraj, B., & Tvrtkovic, N. (1982). Small terrestrial mammals as reservoir of leptospires in the Sava Valley (Croatia). Folia Parasitol, 29, 177-182.	1982	1976, 1977, 1978, 1979	Croatia	unspecified	170	leptospira interrogans	bacteria	1	0.6	serum	immunologic	Common vole, Microtis arvalis
229	Borcic, B., Kovacic, H., Sebek, Z., Aleraj, B., & Tvrtkovic, N. (1982). Small terrestrial mammals as reservoir of leptospires in the Sava Valley (Croatia). Folia Parasitol, 29, 177-182.	1982	1976, 1977, 1978, 1979	Croatia	unspecified	223	leptospira spp.	bacteria	33	14.8	kidney	culture	Common vole, Microtis arvalis
230	Borcic, B., Kovacic, H., Sebek, Z., Aleraj, B., & Tvrtkovic, N. (1982). Small terrestrial mammals as reservoir of leptospires in the Sava Valley (Croatia). Folia Parasitol, 29, 177-182.	1982	1976, 1977, 1978, 1979	Croatia	unspecified	223	leptospira interrogans	bacteria	22	9.4	kidney	culture	Common vole, Microtis arvalis
231	Hubalek, Z., Rosický, B., & Otcenasek, M. (1980). Fungi from interior organs of free-living small mammals in Czechoslovakia and Yugoslavia. Folia Parasitologica, 27(3), 269-279.	1980	1968, 1970	Czech Republic, Macedonia and Bosnia-Herzegovina	mixed	77	aspergillus fumigatus	fungi	1	1.3	liver, lung, spleen	culture	Common vole, Microtis arvalis
232	Hubalek, Z., Rosický, B., & Otcenasek, M. (1980). Fungi from interior organs of free-living small mammals in Czechoslovakia and Yugoslavia. Folia Parasitologica, 27(3), 269-279.	1980	1968, 1970	Czech Republic, Macedonia and Bosnia-Herzegovina	mixed	77	emmonsia crescens	fungi	1	1.3	liver, lung, spleen	culture	Common vole, Microtis arvalis
233	Hubalek, Z., Rosický, B., & Otcenasek, M. (1980). Fungi from interior organs of free-living small mammals in Czechoslovakia and Yugoslavia. Folia Parasitologica, 27(3), 269-279.	1980	1968, 1970	Czech Republic, Macedonia and Bosnia-Herzegovina	mixed	77	penicillium sp.	fungi	5	6.5	liver, lung, spleen	culture	Common vole, Microtis arvalis
234	Hubalek, Z., Rosický, B., & Otcenasek, M. (1980). Fungi from interior organs of free-living small mammals in Czechoslovakia and Yugoslavia. Folia Parasitologica, 27(3), 269-279.	1980	1968, 1970	Czech Republic, Macedonia and Bosnia-Herzegovina	mixed	77	scopulariopsis brevicaulis	fungi	1	1.3	liver, lung, spleen	culture	Common vole, Microtis arvalis
235	Servan, J., Brault, J., Alonso, J. M., Bercovier, H., & Mollaret, H. H. (1979). Yersinia enterocolitica among small wild mammals in France. Comparative Immunology, Microbiology and Infectious Diseases, 1(4), 321-333.	1979	1974, 1975, 1976	France	mixed	669	yersinia enterocolitica	bacteria	28	4.2	spleen, intestines	culture	Common vole, Microtis arvalis
236	Servan, J., Brault, J., Alonso, J. M., Bercovier, H., & Mollaret, H. H. (1979). Yersinia enterocolitica among small wild mammals in France. Comparative Immunology, Microbiology and Infectious Diseases, 1(4), 321-333.	1979	1974, 1975, 1976	France	mixed	220	yersinia enterocolitica	bacteria	9	4.1	spleen, intestines	culture	Common vole, Microtis arvalis
237	Servan, J., Brault, J., Alonso, J. M., Bercovier, H., & Mollaret, H. H. (1979). Yersinia enterocolitica among small wild mammals in France. Comparative Immunology, Microbiology and Infectious Diseases, 1(4), 321-333.	1979	1974, 1975, 1976	France	mixed	449	yersinia enterocolitica	bacteria	19	4.2	spleen, intestines	culture	Common vole, Microtis arvalis
238	Sebek, Z., Rosický, B., & Sixl, W. (1977). The occurrence of babesiasis affecting small terrestrial mammals and the importance of this zoonosis in Europe. Folia parasitologica, 24(3), 221-228.	1977	1958, 1959, 1960, 1961, 1962, 1963, 1964, 1965, 1966, 1967, 1968, 1969, 1970, 1971, 1972, 1973, 1974, 1975	Czech Republic	unspecified	947	babesia microti	protozoa	6	0.6	whole blood	microscopy	Common vole, Microtis arvalis
239	Sebek, Z., Rosický, B., & Sixl, W. (1977). The occurrence of babesiasis affecting small terrestrial mammals and the importance of this zoonosis in Europe. Folia parasitologica, 24(3), 221-228.	1977	1958, 1959, 1960, 1961, 1962, 1963, 1964, 1965, 1966, 1967, 1968, 1969, 1970, 1971, 1972, 1973, 1974, 1975	Austria	unspecified	3	babesia microti	protozoa	0	0	whole blood	microscopy	Common vole, Microtis arvalis
240	Sebek, Z., Rosický, B., & Sixl, W. (1977). The occurrence of babesiasis affecting small terrestrial mammals and the importance of this zoonosis in Europe. Folia parasitologica, 24(3), 221-228.	1977	1958, 1959, 1960, 1961, 1962, 1963, 1964, 1965, 1966, 1967, 1968, 1969, 1970, 1971, 1972, 1973, 1974, 1975	Hungary	unspecified	6	babesia microti	protozoa	0	0	whole blood	microscopy	Common vole, Microtis arvalis
241	Sebek, Z., Rosický, B., & Sixl, W. (1977). The occurrence of babesiasis affecting small terrestrial mammals and the importance of this zoonosis in Europe. Folia parasitologica, 24(3), 221-228.	1977	1958, 1959, 1960, 1961, 1962, 1963, 1964, 1965, 1966, 1967, 1968, 1969, 1970, 1971, 1972, 1973, 1974, 1975	Bosnia-Herzegovina	unspecified	61	babesia microti	protozoa	0	0	whole blood	microscopy	Common vole, Microtis arvalis
242	Sebek, Z., Rosický, B., & Sixl, W. (1977). The occurrence of babesiasis affecting small terrestrial mammals and the importance of this zoonosis in Europe. Folia parasitologica, 24(3), 221-228.	1977	1958, 1959, 1960, 1961, 1962, 1963, 1964, 1965, 1966, 1967, 1968, 1969, 1970, 1971, 1972, 1973, 1974, 1975	Montenegro	unspecified	61	babesia microti	protozoa	0	0	whole blood	microscopy	Common vole, Microtis arvalis
243	Sebek, Z., Rosický, B., & Sixl, W. (1977). The occurrence of babesiasis affecting small terrestrial mammals and the importance of this zoonosis in Europe. Folia parasitologica, 24(3), 221-228.	1977	1958, 1959, 1960, 1961, 1962, 1963, 1964, 1965, 1966, 1967, 1968, 1969, 1970, 1971, 1972, 1973, 1974, 1975	Macedonia	unspecified	52	babesia microti	protozoa	0	0	whole blood	microscopy	Common vole, Microtis arvalis
244	Sebek, Z., Rosický, B., & Sixl, W. (1977). The occurrence of babesiasis affecting small terrestrial mammals and the importance of this zoonosis in Europe. Folia parasitologica, 24(3), 221-228.	1977	1958, 1959, 1960, 1961, 1962, 1963, 1964, 1965, 1966, 1967, 1968, 1969, 1970, 1971, 1972, 1973, 1974, 1975	Bulgaria	unspecified	6	babesia microti	protozoa	0	0	whole blood	microscopy	Common vole, Microtis arvalis
245	Aldova, E., & Lim, D. (1974). Yersinia enterocolitica in small rodents. 1. Pilot study in two wildlife areas. Zentralblatt fur Bakteriologie, Parasitenkunde, Infektionskrankheiten und Hygiene. Erste Abteilung Originale. Reihe A: Medizinische Mikrobiologie und Parasitologie, 226(4), 491-496.	1974	1972, 1973	Czech Republic	unspecified	278	yersinia enterocolitica	bacteria	27	9.7	spleen, intestines	culture	Common vole, Microtis arvalis
246	Kawecki, Z., & Wysoczynska, H. (1958). Isolation of Strains of Tick Encephalitis from Microtus arvalis in the Szczecin District. Bulletin of the Institute of Marine and Tropical Medicine, Medical Academy, Gdansk, 9(1-2).	1958	1953	Poland	unspecified	180	tick-borne encephalitis virus	virus	5	2.8	brain	immunologic	Common vole, Microtis arvalis
1	García-Livia, K., Fernández-Álvarez, Á., Feliu, C., Miquel, J., Quilichini, Y., & Foronda, P. (2022). Cryptosporidium spp. in wild murids (Rodentia) from Corsica, France. Parasitology Research, 1-10.	2022	2016	France	Unspecified	21	Cryptosporidium spp	protozoa	3	14.2857142857143	Faeces	Genomic	House mouse, Mus musculus
2	Platt-Samoraj, A., Kończyk-Kmiecik, K., & Bakuła, T. (2021). Occurrence and genetic correlations of Yersinia spp. isolated from commensal rodents in Northeastern Poland. Pathogens, 10(10), 1247.	2021	2019-2020	Poland	agriculture	102	Yersinia enterocolitica	bacteria	18	17.6470588235294	Intestinal samples	Genomic, Serology	House mouse, Mus musculus
3	Platt-Samoraj, A., Kończyk-Kmiecik, K., & Bakuła, T. (2021). Occurrence and genetic correlations of Yersinia spp. isolated from commensal rodents in Northeastern Poland. Pathogens, 10(10), 1247.	2021	2019-2020	Poland	agriculture	102	Yersinia pseudotuberculosis	bacteria	1	0.980392156862745	Intestinal samples	Genomic, Serology	House mouse, Mus musculus
4	Fornůsková, A., Hiadlovská, Z., Macholán, M., Piálek, J., & de Bellocq, J. G. (2021). New perspective on the geographic distribution and evolution of lymphocytic choriomeningitis virus, Central Europe. Emerging Infectious Diseases, 27(10), 2638.	2021	2008-2019	Czech Republic	agriculture	291	Lymphocytic choriomeningitis virus	virus	7	2.40549828178694	Blood	Serology	House mouse, Mus musculus
5	Fornůsková, A., Hiadlovská, Z., Macholán, M., Piálek, J., & de Bellocq, J. G. (2021). New perspective on the geographic distribution and evolution of lymphocytic choriomeningitis virus, Central Europe. Emerging Infectious Diseases, 27(10), 2638.	2021	2008-2019	Czech Republic	agriculture	616	Lymphocytic choriomeningitis virus	virus	5	0.811688311688312	Salivary glands, Spleen	Genomic	House mouse, Mus musculus
6	Williams, E. P., Taylor, M. K., Demchyshyna, I., Nebogatkin, I., Nesterova, O., Khuda, I., ... & Jonsson, C. B. (2021). Prevalence of Hantaviruses Harbored by Murid Rodents in Northwestern Ukraine and Discovery of a Novel Puumala Virus Strain. Viruses, 13(8), 1640.	2021	2019	Ukraine	Rural	2	Puumala orthohantavirus	virus	1		Blood, Lung	Molecular, Serology, Culture	House mouse, Mus musculus
7	Kvapil, P., Račnik, J., Kastelic, M., Marková, J., Murat, J. B., Kobédová, K., ... & Bártová, E. (2021). Biosurveillance of selected pathogens with zoonotic potential in a zoo. Pathogens, 10(4), 428.	2021	2014-2015	Slovenia	other	11	Toxoplasma gondii	protozoa	3	27.2727272727273	Brain	Genomic	House mouse, Mus musculus
8	Kvapil, P., Račnik, J., Kastelic, M., Marková, J., Murat, J. B., Kobédová, K., ... & Bártová, E. (2021). Biosurveillance of selected pathogens with zoonotic potential in a zoo. Pathogens, 10(4), 428.	2021	2014-2015	Slovenia	other	11	Neospora caninum	protozoa	0	0	Brain	Genomic	House mouse, Mus musculus
9	Kvapil, P., Račnik, J., Kastelic, M., Marková, J., Murat, J. B., Kobédová, K., ... & Bártová, E. (2021). Biosurveillance of selected pathogens with zoonotic potential in a zoo. Pathogens, 10(4), 428.	2021	2014-2015	Slovenia	other	11	Encephalitozoon cuniculi	fungi	0	0	Brain	Genomic	House mouse, Mus musculus
10	Olkkola, S., Rossi, M., Jaakkonen, A., Simola, M., Tikkanen, J., Hakkinen, M., ... & Kivistö, R. (2021). Host-dependent clustering of Campylobacter strains from small mammals in Finland. Frontiers in microbiology, 11, 621490.	2021	2015-2017	Finland	mixed	36	Campylobacter spp	bacteria	0	0	Intestine, Stomach	Culturing and genomic	House mouse, Mus musculus
11	Skarżyńska, M., Zając, M., Kamińska, E., Bomba, A., Żmudzki, J., Jabłoński, A., & Wasyl, D. (2020). Salmonella and antimicrobial resistance in wild rodents—true or false threat?. Pathogens, 9(9), 771.	2020	2016-2017	Poland	Nature	1	Salmonella spp	bacteria	0	0	Intestinal content	Culturing	House mouse, Mus musculus
12	Skarżyńska, M., Zając, M., Kamińska, E., Bomba, A., Żmudzki, J., Jabłoński, A., & Wasyl, D. (2020). Salmonella and antimicrobial resistance in wild rodents—true or false threat?. Pathogens, 9(9), 771.	2020	2016-2017	Poland	Nature	1	Escherichia coli	bacteria	0	0	Intestinal content	Culturing	House mouse, Mus musculus
13	Fernández-Escobar, M., Millán, J., Chirife, A. D., Ortega-Mora, L. M., & Calero-Bernal, R. (2020). Molecular survey for cyst-forming coccidia (Toxoplasma gondii, Neospora caninum, Sarcocystis spp.) in Mediterranean periurban micromammals. Parasitology Research, 119, 2679-2686.	2020	2012-2013	Spain	Urban	1	Toxoplasma gondii	protozoa	0	0	Brain	Genomic	House mouse, Mus musculus
14	Fernández-Escobar, M., Millán, J., Chirife, A. D., Ortega-Mora, L. M., & Calero-Bernal, R. (2020). Molecular survey for cyst-forming coccidia (Toxoplasma gondii, Neospora caninum, Sarcocystis spp.) in Mediterranean periurban micromammals. Parasitology Research, 119, 2679-2686.	2020	2012-2013	Spain	Urban	1	Toxoplasma gondii	protozoa	0	0	Myocardium	Genomic	House mouse, Mus musculus
15	Fernández-Escobar, M., Millán, J., Chirife, A. D., Ortega-Mora, L. M., & Calero-Bernal, R. (2020). Molecular survey for cyst-forming coccidia (Toxoplasma gondii, Neospora caninum, Sarcocystis spp.) in Mediterranean periurban micromammals. Parasitology Research, 119, 2679-2686.	2020	2012-2013	Spain	Urban	1	Neospora caninum	protozoa	0	0	Brain	Genomic	House mouse, Mus musculus
16	Fernández-Escobar, M., Millán, J., Chirife, A. D., Ortega-Mora, L. M., & Calero-Bernal, R. (2020). Molecular survey for cyst-forming coccidia (Toxoplasma gondii, Neospora caninum, Sarcocystis spp.) in Mediterranean periurban micromammals. Parasitology Research, 119, 2679-2686.	2020	2012-2013	Spain	Urban	1	Neospora caninum	protozoa	0	0	Myocardium	Genomic	House mouse, Mus musculus
17	Fernández-Escobar, M., Millán, J., Chirife, A. D., Ortega-Mora, L. M., & Calero-Bernal, R. (2020). Molecular survey for cyst-forming coccidia (Toxoplasma gondii, Neospora caninum, Sarcocystis spp.) in Mediterranean periurban micromammals. Parasitology Research, 119, 2679-2686.	2020	2012-2013	Spain	Urban	1	Sarcocystis spp	protozoa	0	0	Brain	Genomic	House mouse, Mus musculus
18	Fernández-Escobar, M., Millán, J., Chirife, A. D., Ortega-Mora, L. M., & Calero-Bernal, R. (2020). Molecular survey for cyst-forming coccidia (Toxoplasma gondii, Neospora caninum, Sarcocystis spp.) in Mediterranean periurban micromammals. Parasitology Research, 119, 2679-2686.	2020	2012-2013	Spain	Urban	1	Sarcocystis spp	protozoa	0	0	Myocardium	Genomic	House mouse, Mus musculus
19	Zanardi, G., Iemmi, T., Spadini, C., Taddei, S., Cavirani, S., & Cabassi, C. S. (2020). Wild micromammals as bioindicators of antibiotic resistance in ecopathology in Northern Italy. Animals, 10(7), 1184.	2020	2016-2017	Italy	Mixed	29	Escherichia coli resistant	bacteria	yes, but unclear how many		Rectal swab	Culturing	House mouse, Mus musculus
20	Izquierdo-Rodriguez, E., Fernandez-Alvarez, A., Martin-Carrillo, N., Marchand, B., Feliu, C., Miquel, J., ... & Quilichini, Y. (2020). Pathogenic Leptospira species in rodents from Corsica (France). PLoS One, 15(6), e0233776.	2020	2016	France	Unspecified	20	Leptospira borgpetersenii	bacteria	4	20	Urine	Genomic	House mouse, Mus musculus
21	Izquierdo-Rodriguez, E., Fernandez-Alvarez, A., Martin-Carrillo, N., Marchand, B., Feliu, C., Miquel, J., ... & Quilichini, Y. (2020). Pathogenic Leptospira species in rodents from Corsica (France). PLoS One, 15(6), e0233776.	2020	2016	France	Unspecified	20	Leptospira spp	bacteria	5	25	Urine	Genomic	House mouse, Mus musculus
22	Martín‐Sánchez, J., Torres‐Medina, N., Corpas‐López, V., Morillas‐Márquez, F., & Díaz‐Sáez, V. (2020). Vertical transmission may play a greater role in the spread of Leishmania infantum in synanthropic Mus musculus rodents than previously believed. Transboundary and Emerging Diseases, 67(3), 1113-1118.	2020	2018	Spain	Rural	18	Leishmania infantum	protozoa	16	88.8888888888889	Bone marrow	Genomic	House mouse, Mus musculus
23	Martín‐Sánchez, J., Torres‐Medina, N., Corpas‐López, V., Morillas‐Márquez, F., & Díaz‐Sáez, V. (2020). Vertical transmission may play a greater role in the spread of Leishmania infantum in synanthropic Mus musculus rodents than previously believed. Transboundary and Emerging Diseases, 67(3), 1113-1118.	2020	2018	Spain	Rural	18	Leishmania infantum	protozoa	8	44.4444444444444	Bone marrow	Genomic	House mouse, Mus musculus
24	Martín‐Sánchez, J., Torres‐Medina, N., Corpas‐López, V., Morillas‐Márquez, F., & Díaz‐Sáez, V. (2020). Vertical transmission may play a greater role in the spread of Leishmania infantum in synanthropic Mus musculus rodents than previously believed. Transboundary and Emerging Diseases, 67(3), 1113-1118.	2020	2018	Spain	Rural	18	Leishmania infantum	protozoa	12	66.6666666666667	Ear lobe	Genomic	House mouse, Mus musculus
25	Martín‐Sánchez, J., Torres‐Medina, N., Corpas‐López, V., Morillas‐Márquez, F., & Díaz‐Sáez, V. (2020). Vertical transmission may play a greater role in the spread of Leishmania infantum in synanthropic Mus musculus rodents than previously believed. Transboundary and Emerging Diseases, 67(3), 1113-1118.	2020	2018	Spain	Rural	18	Leishmania infantum	protozoa	0	0	Liver	Genomic	House mouse, Mus musculus
26	Martín‐Sánchez, J., Torres‐Medina, N., Corpas‐López, V., Morillas‐Márquez, F., & Díaz‐Sáez, V. (2020). Vertical transmission may play a greater role in the spread of Leishmania infantum in synanthropic Mus musculus rodents than previously believed. Transboundary and Emerging Diseases, 67(3), 1113-1118.	2020	2018	Spain	Rural	18	Leishmania infantum	protozoa	1	5.55555555555556	Spleen	Genomic	House mouse, Mus musculus
27	Martín‐Sánchez, J., Torres‐Medina, N., Corpas‐López, V., Morillas‐Márquez, F., & Díaz‐Sáez, V. (2020). Vertical transmission may play a greater role in the spread of Leishmania infantum in synanthropic Mus musculus rodents than previously believed. Transboundary and Emerging Diseases, 67(3), 1113-1118.	2020	2018	Spain	Rural	18	Trypanosoma spp	protozoa	0	0	Bone marrow, Liver, Spleen, Skin sample	Genomic	House mouse, Mus musculus
28	De Sabato, L., Ianiro, G., Monini, M., De Lucia, A., Ostanello, F., & Di Bartolo, I. (2020). Detection of hepatitis E virus RNA in rats caught in pig farms from Northern Italy. Zoonoses and public health, 67(1), 62-69.	2019	2018	Italy	agriculture	21	Hepatitis E virus	virus	0	0	Faecal samples	Genomic	House mouse, Mus musculus
29	De Sabato, L., Ianiro, G., Monini, M., De Lucia, A., Ostanello, F., & Di Bartolo, I. (2020). Detection of hepatitis E virus RNA in rats caught in pig farms from Northern Italy. Zoonoses and public health, 67(1), 62-69.	2019	2018	Italy	agriculture	21	Hepatitis E virus	virus	0	0	Liver	Genomic	House mouse, Mus musculus
30	Baltrūnaitė, L., Kitrytė, N., & Križanauskienė, A. (2020). Blood parasites (Babesia, Hepatozoon and Trypanosoma) of rodents, Lithuania: part I. Molecular and traditional microscopy approach. Parasitology research, 119, 687-694.	2020	2016-2017	Lithuania	Mixed	8	Babesia spp	protozoa	0	0	Blood	Genomic and microscopic	House mouse, Mus musculus
31	Baltrūnaitė, L., Kitrytė, N., & Križanauskienė, A. (2020). Blood parasites (Babesia, Hepatozoon and Trypanosoma) of rodents, Lithuania: part I. Molecular and traditional microscopy approach. Parasitology research, 119, 687-694.	2020	2016-2017	Lithuania	Mixed	8	Trypanosoma spp	protozoa	0	0	Blood	Genomic and microscopic	House mouse, Mus musculus
32	Izquierdo-Rodríguez, E., Fernández-Álvarez, Á., Martín-Carrilo, N., Feliu, C., Marchand, B., Quilichini, Y., & Foronda, P. (2019). Rodents as reservoirs of the zoonotic pathogens Coxiella burnetii and Toxoplasma gondii in Corsica (France). Vector-Borne and Zoonotic Diseases, 19(12), 879-883.	2019	2016	France	Unspecified	15	Coxiella burnetii	bacteria	2	13.3333333333333	Blood	Serology	House mouse, Mus musculus
33	Izquierdo-Rodríguez, E., Fernández-Álvarez, Á., Martín-Carrilo, N., Feliu, C., Marchand, B., Quilichini, Y., & Foronda, P. (2019). Rodents as reservoirs of the zoonotic pathogens Coxiella burnetii and Toxoplasma gondii in Corsica (France). Vector-Borne and Zoonotic Diseases, 19(12), 879-883.	2019	2016	France	Unspecified	14	Toxoplasma gondii	protozoa	2	14.2857142857143	Blood	Serology	House mouse, Mus musculus
34	Nielsen, S. T., Westergaard, I. L., Guldbech, G. K., Nielsen, H. V., & Johansen, M. V. (2019). The prevalence of Toxoplasma gondii in mice living in Danish indoor sow herds. Acta Veterinaria Scandinavica, 61, 1-5.	2019	2017-2018	Denmark	agriculture	82	Toxoplasma gondii	protozoa	11	13.4146341463415	Brain	Genomic	House mouse, Mus musculus
35	Krijger, I. M., Meerburg, B. G., Harmanus, C., & Burt, S. A. (2019). Clostridium difficile in wild rodents and insectivores in the Netherlands. Letters in applied microbiology, 69(1), 35-40.	2019	2016-2017	Netherlands	agriculture	84	Clostridium difficile	bacteria	30	35.7142857142857	Intestinal content	Culturing	House mouse, Mus musculus
36	Oleaga, A., Rey, O., Polack, B., Grech-Angelini, S., Quilichini, Y., Pérez-Sánchez, R., ... & Boissier, J. (2019). Epidemiological surveillance of schistosomiasis outbreak in Corsica (France): Are animal reservoir hosts implicated in local transmission?. PLoS Neglected Tropical Diseases, 13(6), e0007543.	2019	2018	France	mixed	4	Schistosoma spp	helminths	0	0	Blood, Internal organs	Genomic	House mouse, Mus musculus
37	Markovych, O., Tymchyk, V., & Kolesnikova, I. (2019). Leptospirosis in Zakarpattia Oblast (2005–2015). Vector-Borne and Zoonotic Diseases, 19(5), 333-340.	2019	2005-2015	Ukraine	mixed	695	Leptospira spp	bacteria	35	5.03597122302158	Blood	Serology	House mouse, Mus musculus
38	Marquez, A., Ulivieri, T., Benoit, E., Kodjo, A., & Lattard, V. (2019). House mice as a real sanitary threat of human and animal leptospirosis: Proposal for integrated management. BioMed Research International, 2019.	2019	2015	France	Agriculture	12	Leptospira spp	bacteria	7	58.3333333333333	Kidney	Genomic	House mouse, Mus musculus
39	Marquez, A., Ulivieri, T., Benoit, E., Kodjo, A., & Lattard, V. (2019). House mice as a real sanitary threat of human and animal leptospirosis: Proposal for integrated management. BioMed Research International, 2019.	2019	2015	France	Agriculture	12	Leptospira interrogans	bacteria	2	16.6666666666667	Kidney	Genomic	House mouse, Mus musculus
40	Marquez, A., Ulivieri, T., Benoit, E., Kodjo, A., & Lattard, V. (2019). House mice as a real sanitary threat of human and animal leptospirosis: Proposal for integrated management. BioMed Research International, 2019.	2019	2015	France	Agriculture	12	Leptospira kirschneri	bacteria	4	33.3333333333333	Kidney	Genomic	House mouse, Mus musculus
41	Burt, S. A., Meijer, K., Burggraaff, P., Kamerich, W. S., & Harmanus, C. (2018). Wild mice in and around the city of Utrecht, the Netherlands, are carriers of Clostridium difficile but not ESBL‐producing Enterobacteriaceae, Salmonella spp. or MRSA. Letters in applied microbiology, 67(5), 513-519.	2018	2014-2016	Netherlands	mixed	67	Clostridium difficile	bacteria	26	38.8059701492537	Intestinal content	Culturing	House mouse, Mus musculus
42	Burt, S. A., Meijer, K., Burggraaff, P., Kamerich, W. S., & Harmanus, C. (2018). Wild mice in and around the city of Utrecht, the Netherlands, are carriers of Clostridium difficile but not ESBL‐producing Enterobacteriaceae, Salmonella spp. or MRSA. Letters in applied microbiology, 67(5), 513-519.	2018	2014-2016	Netherlands	mixed	42	Salmonella spp	bacteria	0	0	Intestinal content	Culturing	House mouse, Mus musculus
43	Burt, S. A., Meijer, K., Burggraaff, P., Kamerich, W. S., & Harmanus, C. (2018). Wild mice in and around the city of Utrecht, the Netherlands, are carriers of Clostridium difficile but not ESBL‐producing Enterobacteriaceae, Salmonella spp. or MRSA. Letters in applied microbiology, 67(5), 513-519.	2018	2014-2016	Netherlands	mixed	109	MRSA	bacteria	0	0	Intestinal content	Culturing	House mouse, Mus musculus
44	Mrochen, D. M., Schulz, D., Fischer, S., Jeske, K., El Gohary, H., Reil, D., ... & Holtfreter, S. (2018). Wild rodents and shrews are natural hosts of Staphylococcus aureus. International Journal of Medical Microbiology, 308(6), 590-597.	2018	2012-2015	Germany	Unspecified	1	MRSA	bacteria	1		Nose tissue	Culturing and genomic	House mouse, Mus musculus
45	Vitale, M., Agnello, S., Chetta, M., Amato, B., Vitale, G., Bella, C. D., ... & Presti, V. D. (2018). Human leptospirosis cases in Palermo Italy. The role of rodents and climate. Journal of infection and public health, 11(2), 209-214.	2018	Unspecified	Italy	urban	85	Leptospira spp	bacteria	33	38.8235294117647	Kidney	Genomic	House mouse, Mus musculus
46	Vitale, M., Agnello, S., Chetta, M., Amato, B., Vitale, G., Bella, C. D., ... & Presti, V. D. (2018). Human leptospirosis cases in Palermo Italy. The role of rodents and climate. Journal of infection and public health, 11(2), 209-214.	2018	Unspecified	Italy	urban	85	Leptospira interrogans	bacteria	positive, but unclear how many		Kidney	Genomic	House mouse, Mus musculus
47	Tsakmakidis, Ι., Angelopoulou, K., Dovas, C. I., Dokianakis, Ε., Tamvakis, Α., Symeonidou, I., ... & Diakou, Α. (2017). Leishmania infection in rodents in Greece. Tropical Medicine & International Health, 22(12), 1523-1532.	2017	2013-2016	Greece	Unspecified	66	Leishmania infantum	protozoa	16	24.2424242424242	Spleen	Genomic	House mouse, Mus musculus
48	Tsakmakidis, Ι., Angelopoulou, K., Dovas, C. I., Dokianakis, Ε., Tamvakis, Α., Symeonidou, I., ... & Diakou, Α. (2017). Leishmania infection in rodents in Greece. Tropical Medicine & International Health, 22(12), 1523-1532.	2017	2013-2016	Greece	Unspecified	26	Leishmania infantum	protozoa	13	50	Spleen	Serology	House mouse, Mus musculus
49	Tsakmakidis, Ι., Angelopoulou, K., Dovas, C. I., Dokianakis, Ε., Tamvakis, Α., Symeonidou, I., ... & Diakou, Α. (2017). Leishmania infection in rodents in Greece. Tropical Medicine & International Health, 22(12), 1523-1532.	2017	2013-2016	Greece	Unspecified	66	Leishmania infantum	protozoa	15	22.7272727272727	Spleen	Genomic	House mouse, Mus musculus
50	Tsakmakidis, Ι., Angelopoulou, K., Dovas, C. I., Dokianakis, Ε., Tamvakis, Α., Symeonidou, I., ... & Diakou, Α. (2017). Leishmania infection in rodents in Greece. Tropical Medicine & International Health, 22(12), 1523-1532.	2017	2013-2016	Greece	Unspecified	66	Leishmania infantum	protozoa	10	15.1515151515152	Spleen	Genomic	House mouse, Mus musculus
51	Duh, D., Hasic, S., & Buzan, E. (2017). The impact of illegal waste sites on a transmission of zoonotic viruses. Virology journal, 14(1), 1-7.	2017	2011-2013	Croatia	Mixed	19	Tick-borne encephalitis virus	virus	0	0	Blood	Serology	House mouse, Mus musculus
52	Duh, D., Hasic, S., & Buzan, E. (2017). The impact of illegal waste sites on a transmission of zoonotic viruses. Virology journal, 14(1), 1-7.	2017	2011-2013	Croatia	Mixed	19	Lymphocytic choriomeningitis virus	virus	9	47.3684210526316	Blood	Serology	House mouse, Mus musculus
53	Andrés‐Lasheras, S., Bolea, R., Mainar‐Jaime, R. C., Kuijper, E., Sevilla, E., Martín‐Burriel, I., & Chirino‐Trejo, M. (2017). Presence of Clostridium difficile in pig faecal samples and wild animal species associated with pig farms. Journal of Applied Microbiology, 122(2), 462-472.	2016	2010-2012	Spain	agriculture	53	Clostridium difficile	bacteria	7	13.2075471698113	Intestinal content	Culturing and genomic	House mouse, Mus musculus
54	Machačová, T., Ajzenberg, D., Žákovská, A., Sedlák, K., & Bártová, E. (2016). Toxoplasma gondii and Neospora caninum in wild small mammals: seroprevalence, DNA detection and genotyping. Veterinary Parasitology, 223, 88-90.	2016	2002 and 2014	Czech Republic	Unspecified	9	Toxoplasma gondii	protozoa	0	0	Blood, Liver	Genomic, Serology	House mouse, Mus musculus
55	Machačová, T., Ajzenberg, D., Žákovská, A., Sedlák, K., & Bártová, E. (2016). Toxoplasma gondii and Neospora caninum in wild small mammals: seroprevalence, DNA detection and genotyping. Veterinary Parasitology, 223, 88-90.	2016	2002 and 2014	Czech Republic	Unspecified	9	Neospora caninum	protozoa	0	0	Blood, Liver	Genomic, Serology	House mouse, Mus musculus
56	Dobay, A., Pilo, P., Lindholm, A. K., Origgi, F., Bagheri, H. C., & König, B. (2015). Dynamics of a tularemia outbreak in a closely monitored free-roaming population of wild house mice. PLoS One, 10(11), e0141103.	2015	2012	Switzerland	agriculture	39	Francisella tularensis	bacteria	24	61.5384615384615	Carcasses	Culturing and genomic	House mouse, Mus musculus
57	Navea-Pérez, H. M., Díaz-Sáez, V., Corpas-López, V., Merino-Espinosa, G., Morillas-Márquez, F., & Martín-Sánchez, J. (2015). Leishmania infantum in wild rodents: reservoirs or just irrelevant incidental hosts?. Parasitology Research, 114, 2363-2370.	2015	2012-2013	Spain	Nature	4	Leishmania infantum	protozoa	2		blood, bone marrow, ear lobe	Genomic	House mouse, Mus musculus
58	Navea-Pérez, H. M., Díaz-Sáez, V., Corpas-López, V., Merino-Espinosa, G., Morillas-Márquez, F., & Martín-Sánchez, J. (2015). Leishmania infantum in wild rodents: reservoirs or just irrelevant incidental hosts?. Parasitology Research, 114, 2363-2370.	2015	2012-2013	Spain	Nature	4	Leishmania infantum	protozoa	1		Blood	Genomic	House mouse, Mus musculus
59	Navea-Pérez, H. M., Díaz-Sáez, V., Corpas-López, V., Merino-Espinosa, G., Morillas-Márquez, F., & Martín-Sánchez, J. (2015). Leishmania infantum in wild rodents: reservoirs or just irrelevant incidental hosts?. Parasitology Research, 114, 2363-2370.	2015	2012-2013	Spain	Nature	4	Leishmania infantum	protozoa	1		Bone marrow	Genomic	House mouse, Mus musculus
60	Navea-Pérez, H. M., Díaz-Sáez, V., Corpas-López, V., Merino-Espinosa, G., Morillas-Márquez, F., & Martín-Sánchez, J. (2015). Leishmania infantum in wild rodents: reservoirs or just irrelevant incidental hosts?. Parasitology Research, 114, 2363-2370.	2015	2012-2013	Spain	Nature	4	Leishmania infantum	protozoa	1		Ear lobe	Genomic	House mouse, Mus musculus
61	Navea-Pérez, H. M., Díaz-Sáez, V., Corpas-López, V., Merino-Espinosa, G., Morillas-Márquez, F., & Martín-Sánchez, J. (2015). Leishmania infantum in wild rodents: reservoirs or just irrelevant incidental hosts?. Parasitology Research, 114, 2363-2370.	2015	2012-2013	Spain	Nature	4	Leishmania infantum	protozoa	0	0	Liver	Genomic	House mouse, Mus musculus
62	Navea-Pérez, H. M., Díaz-Sáez, V., Corpas-López, V., Merino-Espinosa, G., Morillas-Márquez, F., & Martín-Sánchez, J. (2015). Leishmania infantum in wild rodents: reservoirs or just irrelevant incidental hosts?. Parasitology Research, 114, 2363-2370.	2015	2012-2013	Spain	Nature	4	Leishmania infantum	protozoa	0	0	Spleen	Genomic	House mouse, Mus musculus
63	Navea-Pérez, H. M., Díaz-Sáez, V., Corpas-López, V., Merino-Espinosa, G., Morillas-Márquez, F., & Martín-Sánchez, J. (2015). Leishmania infantum in wild rodents: reservoirs or just irrelevant incidental hosts?. Parasitology Research, 114, 2363-2370.	2015	2012-2013	Spain	Nature	4	Trypanosoma spp	protozoa	0	0	Blood, bone marrow, ear lobe, liver, spleen	Genomic	House mouse, Mus musculus
64	Navea-Pérez, H. M., Díaz-Sáez, V., Corpas-López, V., Merino-Espinosa, G., Morillas-Márquez, F., & Martín-Sánchez, J. (2015). Leishmania infantum in wild rodents: reservoirs or just irrelevant incidental hosts?. Parasitology Research, 114, 2363-2370.	2015	2012-2013	Spain	Nature	4	Trypanosoma spp	protozoa	0	0	Blood	Genomic	House mouse, Mus musculus
65	Navea-Pérez, H. M., Díaz-Sáez, V., Corpas-López, V., Merino-Espinosa, G., Morillas-Márquez, F., & Martín-Sánchez, J. (2015). Leishmania infantum in wild rodents: reservoirs or just irrelevant incidental hosts?. Parasitology Research, 114, 2363-2370.	2015	2012-2013	Spain	Nature	4	Trypanosoma spp	protozoa	0	0	Bone marrow	Genomic	House mouse, Mus musculus
66	Navea-Pérez, H. M., Díaz-Sáez, V., Corpas-López, V., Merino-Espinosa, G., Morillas-Márquez, F., & Martín-Sánchez, J. (2015). Leishmania infantum in wild rodents: reservoirs or just irrelevant incidental hosts?. Parasitology Research, 114, 2363-2370.	2015	2012-2013	Spain	Nature	4	Trypanosoma spp	protozoa	0	0	Ear lobe	Genomic	House mouse, Mus musculus
67	Navea-Pérez, H. M., Díaz-Sáez, V., Corpas-López, V., Merino-Espinosa, G., Morillas-Márquez, F., & Martín-Sánchez, J. (2015). Leishmania infantum in wild rodents: reservoirs or just irrelevant incidental hosts?. Parasitology Research, 114, 2363-2370.	2015	2012-2013	Spain	Nature	4	Trypanosoma spp	protozoa	0	0	Liver	Genomic	House mouse, Mus musculus
68	Navea-Pérez, H. M., Díaz-Sáez, V., Corpas-López, V., Merino-Espinosa, G., Morillas-Márquez, F., & Martín-Sánchez, J. (2015). Leishmania infantum in wild rodents: reservoirs or just irrelevant incidental hosts?. Parasitology Research, 114, 2363-2370.	2015	2012-2013	Spain	Nature	4	Trypanosoma spp	protozoa	0	0	Spleen	Genomic	House mouse, Mus musculus
69	Szekeres, S., Coipan, E. C., Rigó, K., Majoros, G., Jahfari, S., Sprong, H., & Földvári, G. (2015). Candidatus Neoehrlichia mikurensis and Anaplasma phagocytophilum in natural rodent and tick communities in Southern Hungary. Ticks and tick-borne diseases, 6(2), 111-116.	2015	2010-2013	Hungary	Nature	5	Neoehrlichia mikurensis	bacteria	0	0	Skin	Genomic	House mouse, Mus musculus
70	Szekeres, S., Coipan, E. C., Rigó, K., Majoros, G., Jahfari, S., Sprong, H., & Földvári, G. (2015). Candidatus Neoehrlichia mikurensis and Anaplasma phagocytophilum in natural rodent and tick communities in Southern Hungary. Ticks and tick-borne diseases, 6(2), 111-116.	2015	2010-2013	Hungary	Nature	3	Neoehrlichia mikurensis	bacteria	0	0	Spleen	Genomic	House mouse, Mus musculus
71	Szekeres, S., Coipan, E. C., Rigó, K., Majoros, G., Jahfari, S., Sprong, H., & Földvári, G. (2015). Candidatus Neoehrlichia mikurensis and Anaplasma phagocytophilum in natural rodent and tick communities in Southern Hungary. Ticks and tick-borne diseases, 6(2), 111-116.	2015	2010-2013	Hungary	Nature	5	Neoehrlichia mikurensis	bacteria	0	0	Spleen and skin	Genomic	House mouse, Mus musculus
72	Szekeres, S., Coipan, E. C., Rigó, K., Majoros, G., Jahfari, S., Sprong, H., & Földvári, G. (2015). Candidatus Neoehrlichia mikurensis and Anaplasma phagocytophilum in natural rodent and tick communities in Southern Hungary. Ticks and tick-borne diseases, 6(2), 111-116.	2015	2010-2013	Hungary	Nature	5	Anaplasma phagocytophilum	bacteria	0	0	Skin	Genomic	House mouse, Mus musculus
73	Szekeres, S., Coipan, E. C., Rigó, K., Majoros, G., Jahfari, S., Sprong, H., & Földvári, G. (2015). Candidatus Neoehrlichia mikurensis and Anaplasma phagocytophilum in natural rodent and tick communities in Southern Hungary. Ticks and tick-borne diseases, 6(2), 111-116.	2015	2010-2013	Hungary	Nature	3	Anaplasma phagocytophilum	bacteria	1		Spleen	Genomic	House mouse, Mus musculus
74	Szekeres, S., Coipan, E. C., Rigó, K., Majoros, G., Jahfari, S., Sprong, H., & Földvári, G. (2015). Candidatus Neoehrlichia mikurensis and Anaplasma phagocytophilum in natural rodent and tick communities in Southern Hungary. Ticks and tick-borne diseases, 6(2), 111-116.	2015	2010-2013	Hungary	Nature	5	Anaplasma phagocytophilum	bacteria	1		Spleen	Genomic	House mouse, Mus musculus
75	Hornok, S., Földvári, G., Rigó, K., Meli, M. L., Gönczi, E., Répási, A., ... & Hofmann-Lehmann, R. (2015). Synanthropic rodents and their ectoparasites as carriers of a novel haemoplasma and vector-borne, zoonotic pathogens indoors. Parasites & vectors, 8(1), 1-6.	2015	2011	Hungary	mixed	37	Mycoplasma haemofelis	bacteria	21	56.7567567567568	Spleen	Genomic	House mouse, Mus musculus
76	Hornok, S., Földvári, G., Rigó, K., Meli, M. L., Gönczi, E., Répási, A., ... & Hofmann-Lehmann, R. (2015). Synanthropic rodents and their ectoparasites as carriers of a novel haemoplasma and vector-borne, zoonotic pathogens indoors. Parasites & vectors, 8(1), 1-6.	2015	2011	Hungary	mixed	37	Rickettsia helvetica	bacteria	1	2.7027027027027	Spleen	Genomic	House mouse, Mus musculus
77	Hornok, S., Földvári, G., Rigó, K., Meli, M. L., Gönczi, E., Répási, A., ... & Hofmann-Lehmann, R. (2015). Synanthropic rodents and their ectoparasites as carriers of a novel haemoplasma and vector-borne, zoonotic pathogens indoors. Parasites & vectors, 8(1), 1-6.	2015	2011	Hungary	mixed	37	Anaplasma phagocytophilum	bacteria	0	0	Spleen	Genomic	House mouse, Mus musculus
78	Hornok, S., Földvári, G., Rigó, K., Meli, M. L., Gönczi, E., Répási, A., ... & Hofmann-Lehmann, R. (2015). Synanthropic rodents and their ectoparasites as carriers of a novel haemoplasma and vector-borne, zoonotic pathogens indoors. Parasites & vectors, 8(1), 1-6.	2015	2011	Hungary	mixed	37	Borrelia burgdorferi sensu lato	bacteria	1	2.7027027027027	Spleen	Genomic	House mouse, Mus musculus
79	Hornok, S., Földvári, G., Rigó, K., Meli, M. L., Gönczi, E., Répási, A., ... & Hofmann-Lehmann, R. (2015). Synanthropic rodents and their ectoparasites as carriers of a novel haemoplasma and vector-borne, zoonotic pathogens indoors. Parasites & vectors, 8(1), 1-6.	2015	2011	Hungary	mixed	37	Bartonella spp	bacteria	0	0	Spleen	Genomic	House mouse, Mus musculus
80	Danisova, O., Valencakova, A., Stanko, M., Luptáková, L., & Hasajová, A. (2015). First report of Enterocytozoon bieneusi and Encephalitozoon intestinalis infection of wild mice in Slovakia. Annals of Agricultural and Environmental Medicine, 22(2).	2014	2012-2013	Slovakia	mixed	280	Enterocytozoon bieneusi	fungi	3	1.07142857142857	Faeces	Genomic	House mouse, Mus musculus
81	Danisova, O., Valencakova, A., Stanko, M., Luptáková, L., & Hasajová, A. (2015). First report of Enterocytozoon bieneusi and Encephalitozoon intestinalis infection of wild mice in Slovakia. Annals of Agricultural and Environmental Medicine, 22(2).	2014	2012-2013	Slovakia	mixed	280	Encephalitozoon cuniculi	fungi	1	0.357142857142857	Faeces	Genomic	House mouse, Mus musculus
82	Danisova, O., Valencakova, A., Stanko, M., Luptáková, L., & Hasajová, A. (2015). First report of Enterocytozoon bieneusi and Encephalitozoon intestinalis infection of wild mice in Slovakia. Annals of Agricultural and Environmental Medicine, 22(2).	2014	2012-2013	Slovakia	mixed	280	Encephalitozoon intestinalis	fungi	1	0.357142857142857	Faeces	Genomic	House mouse, Mus musculus
83	Michalski, A., Niemcewicz, M., Bielawska-Drózd, A., Nowakowska, A., Gaweł, J., Pitucha, G., ... & Kocik, J. (2014). Surveillance of hantaviruses in Poland: a study of animal reservoirs and human hantavirus disease in Subcarpathia. Vector-borne and zoonotic diseases, 14(7), 514-522.	2014	2009-2010	Poland	Mixed	21	Dobrova-Belgrade virus	virus	0	0	Bladder, Blood, Kidney, Lung, Spleen	Genomic, Serology	House mouse, Mus musculus
84	Michalski, A., Niemcewicz, M., Bielawska-Drózd, A., Nowakowska, A., Gaweł, J., Pitucha, G., ... & Kocik, J. (2014). Surveillance of hantaviruses in Poland: a study of animal reservoirs and human hantavirus disease in Subcarpathia. Vector-borne and zoonotic diseases, 14(7), 514-522.	2014	2009-2010	Poland	Mixed	21	Tula orthohantavirus	virus	0	0	Bladder, Blood, Kidney, Lung, Spleen	Genomic, Serology	House mouse, Mus musculus
85	Michalski, A., Niemcewicz, M., Bielawska-Drózd, A., Nowakowska, A., Gaweł, J., Pitucha, G., ... & Kocik, J. (2014). Surveillance of hantaviruses in Poland: a study of animal reservoirs and human hantavirus disease in Subcarpathia. Vector-borne and zoonotic diseases, 14(7), 514-522.	2014	2009-2010	Poland	Mixed	21	Puumala orthohantavirus	virus	0	0	Bladder, Blood, Kidney, Lung, Spleen	Genomic, Serology	House mouse, Mus musculus
86	Michalski, A., Niemcewicz, M., Bielawska-Drózd, A., Nowakowska, A., Gaweł, J., Pitucha, G., ... & Kocik, J. (2014). Surveillance of hantaviruses in Poland: a study of animal reservoirs and human hantavirus disease in Subcarpathia. Vector-borne and zoonotic diseases, 14(7), 514-522.	2014	2009-2010	Poland	Mixed	21	Seoul orthohantavirus	virus	0	0	Bladder, Blood, Kidney, Lung, Spleen	Genomic, Serology	House mouse, Mus musculus
87	Hůrková-Hofmannová, L., Qablan, M. A., Jurankova, J., Modrý, D., & Pialek, J. (2014). A survey of Toxoplasma gondii and Neospora caninum infecting house mice from a hybrid zone. Journal of Parasitology, 100(1), 139-141.	2014	2006-2009	Germany, Czech Republic	mixed	360	Toxoplasma gondii	protozoa	2	0.555555555555556	Brain	Genomic	House mouse, Mus musculus
88	Hůrková-Hofmannová, L., Qablan, M. A., Jurankova, J., Modrý, D., & Pialek, J. (2014). A survey of Toxoplasma gondii and Neospora caninum infecting house mice from a hybrid zone. Journal of Parasitology, 100(1), 139-141.	2014	2006-2009	Germany, Czech Republic	mixed	360	Neospora caninum	protozoa	13	3.61111111111111	Brain	Genomic	House mouse, Mus musculus
89	Salisbury, A. M., Begon, M., Dove, W., Niklasson, B., & Stewart, J. P. (2014). Ljungan virus is endemic in rodents in the UK. Archives of virology, 159, 547-551.	2014	Unspecified	United Kingdom	Nature	23	Ljungan virus	virus	6	26.0869565217391	Blood and brain	Genomic	House mouse, Mus musculus
90	Salisbury, A. M., Begon, M., Dove, W., Niklasson, B., & Stewart, J. P. (2014). Ljungan virus is endemic in rodents in the UK. Archives of virology, 159, 547-551.	2014	Unspecified	United Kingdom	Nature	23	Ljungan virus	virus	4	17.3913043478261	Blood	Genomic	House mouse, Mus musculus
91	Salisbury, A. M., Begon, M., Dove, W., Niklasson, B., & Stewart, J. P. (2014). Ljungan virus is endemic in rodents in the UK. Archives of virology, 159, 547-551.	2014	Unspecified	United Kingdom	Nature	23	Ljungan virus	virus	2	8.69565217391304	Brain	Genomic	House mouse, Mus musculus
92	Juránková, J., Hůrková-Hofmannová, L., Volf, J., Baláž, V., & Piálek, J. (2014). Efficacy of magnetic capture in comparison with conventional DNA isolation in a survey of Toxoplasma gondii in wild house mice. European journal of protistology, 50(1), 11-15.	2013	2011-2012	Germany, Czech Republic	mixed	243	Toxoplasma gondii	protozoa	3	1.23456790123457	Brain	Genomic	House mouse, Mus musculus
93	Helhazar, M., Leitão, J., Duarte, A., Tavares, L., & da Fonseca, I. P. (2013). Natural infection of synathropic rodent species Mus musculus and Rattus norvegicus by Leishmania infantum in Sesimbra and Sintra–Portugal. Parasites & vectors, 6(1), 1-6.	2013	2011	Portugal	Other	27	Leishmania spp	protozoa	12	44.4444444444444	Liver, ear lobe, spleen	Genomic and microscopic	House mouse, Mus musculus
94	Helhazar, M., Leitão, J., Duarte, A., Tavares, L., & da Fonseca, I. P. (2013). Natural infection of synathropic rodent species Mus musculus and Rattus norvegicus by Leishmania infantum in Sesimbra and Sintra–Portugal. Parasites & vectors, 6(1), 1-6.	2013	2011	Portugal	Other	27	Leishmania spp	protozoa	4	14.8148148148148	Liver	Microscopic	House mouse, Mus musculus
95	Helhazar, M., Leitão, J., Duarte, A., Tavares, L., & da Fonseca, I. P. (2013). Natural infection of synathropic rodent species Mus musculus and Rattus norvegicus by Leishmania infantum in Sesimbra and Sintra–Portugal. Parasites & vectors, 6(1), 1-6.	2013	2011	Portugal	Other	27	Leishmania spp	protozoa	5	18.5185185185185	Spleen	Microscopic	House mouse, Mus musculus
96	Helhazar, M., Leitão, J., Duarte, A., Tavares, L., & da Fonseca, I. P. (2013). Natural infection of synathropic rodent species Mus musculus and Rattus norvegicus by Leishmania infantum in Sesimbra and Sintra–Portugal. Parasites & vectors, 6(1), 1-6.	2013	2011	Portugal	Other	27	Leishmania spp	protozoa	9	33.3333333333333	Ear lobe	Genomic	House mouse, Mus musculus
97	Helhazar, M., Leitão, J., Duarte, A., Tavares, L., & da Fonseca, I. P. (2013). Natural infection of synathropic rodent species Mus musculus and Rattus norvegicus by Leishmania infantum in Sesimbra and Sintra–Portugal. Parasites & vectors, 6(1), 1-6.	2013	2011	Portugal	Other	27	Leishmania spp	protozoa	0	0	Liver	Genomic	House mouse, Mus musculus
98	Helhazar, M., Leitão, J., Duarte, A., Tavares, L., & da Fonseca, I. P. (2013). Natural infection of synathropic rodent species Mus musculus and Rattus norvegicus by Leishmania infantum in Sesimbra and Sintra–Portugal. Parasites & vectors, 6(1), 1-6.	2013	2011	Portugal	Other	27	Leishmania spp	protozoa	0	0	Spleen	Genomic	House mouse, Mus musculus
99	Burt, S. A., Siemeling, L., Kuijper, E. J., & Lipman, L. J. A. (2012). Vermin on pig farms are vectors for Clostridium difficile PCR ribotypes 078 and 045. Veterinary microbiology, 160(1-2), 256-258.	2012	2011	Netherlands	agriculture	53	Clostridium difficile	bacteria	35	66.0377358490566	muscle, gut, fur, feet, tale, snout	Culturing and genomic	House mouse, Mus musculus
100	Yama, I. N., Cazaux, B., Britton-Davidian, J., Moureau, G., Thirion, L., De Lamballerie, X., ... & Charrel, R. N. (2012). Isolation and characterization of a new strain of lymphocytic choriomeningitis virus from rodents in southwestern France. Vector-Borne and Zoonotic Diseases, 12(10), 893-903.	2012	2009	France	Other	71	Lymphocytic choriomeningitis virus	virus	2	2.8169014084507	Heart, Kidney, Liver, Lung, Spleen	Culturing and genomic	House mouse, Mus musculus
101	Yama, I. N., Cazaux, B., Britton-Davidian, J., Moureau, G., Thirion, L., De Lamballerie, X., ... & Charrel, R. N. (2012). Isolation and characterization of a new strain of lymphocytic choriomeningitis virus from rodents in southwestern France. Vector-Borne and Zoonotic Diseases, 12(10), 893-903.	2012	2009	Germany	Urban	5	Lymphocytic choriomeningitis virus	virus	0	0	Heart, Kidney, Liver, Lung, Spleen	Culturing and genomic	House mouse, Mus musculus
102	Meerburg, B. G., De Craeye, S., Dierick, K., & Kijlstra, A. (2012). Neospora caninum and Toxoplasma gondii in brain tissue of feral rodents and insectivores caught on farms in the Netherlands. Veterinary parasitology, 184(2-4), 317-320.	2012	2004	Netherlands	agriculture	78	Neospora caninum	protozoa	12	15.3846153846154	Brain	Genomic	House mouse, Mus musculus
103	Meerburg, B. G., De Craeye, S., Dierick, K., & Kijlstra, A. (2012). Neospora caninum and Toxoplasma gondii in brain tissue of feral rodents and insectivores caught on farms in the Netherlands. Veterinary parasitology, 184(2-4), 317-320.	2012	2004	Netherlands	agriculture	78	Toxoplasma gondii	protozoa	7	8.97435897435897	Brain	Genomic	House mouse, Mus musculus
104	Vujanić, M., Ivović, V., Kataranovski, M., Nikolić, A., Bobić, B., Klun, I., ... & Djurković-Djaković, O. (2011). Toxoplasmosis in naturally infected rodents in Belgrade, Serbia. Vector-Borne and Zoonotic Diseases, 11(8), 1209-1211.	2011	Unspecified	Serbia	Urban	12	Toxoplasma gondii	protozoa	3	25	Brain	Microscopic	House mouse, Mus musculus
105	Vujanić, M., Ivović, V., Kataranovski, M., Nikolić, A., Bobić, B., Klun, I., ... & Djurković-Djaković, O. (2011). Toxoplasmosis in naturally infected rodents in Belgrade, Serbia. Vector-Borne and Zoonotic Diseases, 11(8), 1209-1211.	2011	Unspecified	Serbia	Urban	12	Toxoplasma gondii	protozoa	10	83.3333333333333	Brain	Genomic	House mouse, Mus musculus
106	Sak, B., Kváč, M., Květoňová, D., Albrecht, T., & Piálek, J. (2011). The first report on natural Enterocytozoon bieneusi and Encephalitozoon spp. infections in wild East-European house mice (Mus musculus musculus) and West-European house mice (M. m. domesticus) in a hybrid zone across the Czech Republic–Germany border. Veterinary Parasitology, 178(3-4), 246-250.	2011	2008-2009	Germany, Czech Republic	Unspecified	289	Enterocytozoon bieneusi	fungi	31	10.7266435986159	Faecal samples	Genomic	House mouse, Mus musculus
107	Sak, B., Kváč, M., Květoňová, D., Albrecht, T., & Piálek, J. (2011). The first report on natural Enterocytozoon bieneusi and Encephalitozoon spp. infections in wild East-European house mice (Mus musculus musculus) and West-European house mice (M. m. domesticus) in a hybrid zone across the Czech Republic–Germany border. Veterinary Parasitology, 178(3-4), 246-250.	2011	2008-2009	Germany, Czech Republic	Unspecified	289	Encephalitozoon hellem	fungi	26	8.99653979238754	Faecal samples	Genomic	House mouse, Mus musculus
108	Sak, B., Kváč, M., Květoňová, D., Albrecht, T., & Piálek, J. (2011). The first report on natural Enterocytozoon bieneusi and Encephalitozoon spp. infections in wild East-European house mice (Mus musculus musculus) and West-European house mice (M. m. domesticus) in a hybrid zone across the Czech Republic–Germany border. Veterinary Parasitology, 178(3-4), 246-250.	2011	2008-2009	Germany, Czech Republic	Unspecified	289	Encephalitozoon cuniculi	fungi	45	15.5709342560554	Faecal samples	Genomic	House mouse, Mus musculus
109	Heroldová, M., Pejčoch, M., Bryja, J., Jánová, E., Suchomel, J., & Tkadlec, E. (2010). Tula virus in populations of small terrestrial mammals in a rural landscape. Vector-Borne and Zoonotic Diseases, 10(6), 599-603.	2010	2000-2004	Czech Republic	Agriculture	3	Tula orthohantavirus	virus	0	0	Lung	Serology	House mouse, Mus musculus
110	Santos, A. S., Amaro, F., Santos-Silva, M. M., De Sousa, R., Mathias, M. L., Ramalhinho, M. G., ... & Dumler, J. S. (2009). Detection of antibodies against Anaplasma phagocytophilum in Algerian mice (Mus spretus), Portugal. Vector-Borne and Zoonotic Diseases, 9(6), 663-669.	2009	1998-2004	Portugal	Mixed	42	Anaplasma phagocytophilum	bacteria	0	0	Lung, Whole-blood samples	Genomic, Serology	House mouse, Mus musculus
111	Kijlstra, A., Meerburg, B., Cornelissen, J., De Craeye, S., Vereijken, P., & Jongert, E. (2008). The role of rodents and shrews in the transmission of Toxoplasma gondii to pigs. Veterinary parasitology, 156(3-4), 183-190.	2008	2006	Netherlands	agriculture	31	Toxoplasma gondii	protozoa	2	6.45161290322581	Brain and heart	Genomic	House mouse, Mus musculus
112	Kijlstra, A., Meerburg, B., Cornelissen, J., De Craeye, S., Vereijken, P., & Jongert, E. (2008). The role of rodents and shrews in the transmission of Toxoplasma gondii to pigs. Veterinary parasitology, 156(3-4), 183-190.	2008	2006	Netherlands	agriculture	8	Toxoplasma gondii	protozoa	2		Brain	Genomic	House mouse, Mus musculus
113	Kijlstra, A., Meerburg, B., Cornelissen, J., De Craeye, S., Vereijken, P., & Jongert, E. (2008). The role of rodents and shrews in the transmission of Toxoplasma gondii to pigs. Veterinary parasitology, 156(3-4), 183-190.	2008	2006	Netherlands	agriculture	23	Toxoplasma gondii	protozoa	0	0	Heart	Genomic	House mouse, Mus musculus
114	Biletska, H., Podavalenko, L., Semenyshyn, O., Lozynskyj, I., & Tarasyuk, O. (2008). Study of Lyme borreliosis in Ukraine. International Journal of Medical Microbiology, 298, 154-160.	2008	2005-2006	Ukraine	Nature	26	Borrelia burgdorferi sensu lato	bacteria	4	15.3846153846154	Blood	Serology	House mouse, Mus musculus
115	Murphy, R. G., Williams, R. H., Hughes, J. M., Hide, G., Ford, N. J., & Oldbury, D. J. (2008). The urban house mouse (Mus domesticus) as a reservoir of infection for the human parasite Toxoplasma gondii: an unrecognised public health issue?. International journal of environmental health research, 18(3), 177-185.	2008	Unspecified	United Kingdom	Urban	200	Toxoplasma gondii	protozoa	117	58.5	Blood, Brain	Genomic, Serology	House mouse, Mus musculus
116	Florou, M., Leontides, L., Kostoulas, P., Billinis, C., Sofia, M., Kyriazakis, I., & Lykotrafitis, F. (2008). Isolation of Mycobacterium avium subspecies paratuberculosis from non-ruminant wildlife living in the sheds and on the pastures of Greek sheep and goats. Epidemiology & Infection, 136(5), 644-652.	2007	2001-2003	Greece	Agriculture	149	Mycobacterium avium	bacteria	2	1.34228187919463	Faecal samples, Liver	Culturing and genomic	House mouse, Mus musculus
117	Barandika, J. F., Hurtado, A., García-Esteban, C., Gil, H., Escudero, R., Barral, M., ... & García-Pérez, A. L. (2007). Tick-borne zoonotic bacteria in wild and domestic small mammals in northern Spain. Applied and environmental microbiology, 73(19), 6166-6171.	2007	2000-2005	Spain	mixed	28	Borrelia spp	bacteria	1	3.57142857142857	Ear, urinary bladder, spleen, liver, kidney, lung, brain	Genomic	House mouse, Mus musculus
118	Barandika, J. F., Hurtado, A., García-Esteban, C., Gil, H., Escudero, R., Barral, M., ... & García-Pérez, A. L. (2007). Tick-borne zoonotic bacteria in wild and domestic small mammals in northern Spain. Applied and environmental microbiology, 73(19), 6166-6171.	2007	2000-2005	Spain	mixed	28	Borrelia burgdorferi sensu stricto	bacteria	0	0	Ear, urinary bladder, spleen, liver, kidney, lung, brain	Genomic	House mouse, Mus musculus
119	Barandika, J. F., Hurtado, A., García-Esteban, C., Gil, H., Escudero, R., Barral, M., ... & García-Pérez, A. L. (2007). Tick-borne zoonotic bacteria in wild and domestic small mammals in northern Spain. Applied and environmental microbiology, 73(19), 6166-6171.	2007	2000-2005	Spain	mixed	28	Borrelia afzelii	bacteria	0	0	Ear, urinary bladder, spleen, liver, kidney, lung, brain	Genomic	House mouse, Mus musculus
120	Barandika, J. F., Hurtado, A., García-Esteban, C., Gil, H., Escudero, R., Barral, M., ... & García-Pérez, A. L. (2007). Tick-borne zoonotic bacteria in wild and domestic small mammals in northern Spain. Applied and environmental microbiology, 73(19), 6166-6171.	2007	2000-2005	Spain	mixed	28	Borrelia garinii	bacteria	0	0	Ear, urinary bladder, spleen, liver, kidney, lung, brain	Genomic	House mouse, Mus musculus
121	Barandika, J. F., Hurtado, A., García-Esteban, C., Gil, H., Escudero, R., Barral, M., ... & García-Pérez, A. L. (2007). Tick-borne zoonotic bacteria in wild and domestic small mammals in northern Spain. Applied and environmental microbiology, 73(19), 6166-6171.	2007	2000-2005	Spain	mixed	28	Borrelia lusitaniae	bacteria	0	0	Ear, urinary bladder, spleen, liver, kidney, lung, brain	Genomic	House mouse, Mus musculus
122	Barandika, J. F., Hurtado, A., García-Esteban, C., Gil, H., Escudero, R., Barral, M., ... & García-Pérez, A. L. (2007). Tick-borne zoonotic bacteria in wild and domestic small mammals in northern Spain. Applied and environmental microbiology, 73(19), 6166-6171.	2007	2000-2005	Spain	mixed	28	Rickettsia spp	bacteria	0	0	Ear, urinary bladder, spleen, liver, kidney, lung, brain	Genomic	House mouse, Mus musculus
123	Barandika, J. F., Hurtado, A., García-Esteban, C., Gil, H., Escudero, R., Barral, M., ... & García-Pérez, A. L. (2007). Tick-borne zoonotic bacteria in wild and domestic small mammals in northern Spain. Applied and environmental microbiology, 73(19), 6166-6171.	2007	2000-2005	Spain	mixed	28	Anaplasma phagocytophilum	bacteria	0	0	Ear, urinary bladder, spleen, liver, kidney, lung, brain	Genomic	House mouse, Mus musculus
124	Barandika, J. F., Hurtado, A., García-Esteban, C., Gil, H., Escudero, R., Barral, M., ... & García-Pérez, A. L. (2007). Tick-borne zoonotic bacteria in wild and domestic small mammals in northern Spain. Applied and environmental microbiology, 73(19), 6166-6171.	2007	2000-2005	Spain	mixed	28	Coxiella burnetii	bacteria	2	7.14285714285714	Ear, urinary bladder, spleen, liver, kidney, lung, brain	Genomic	House mouse, Mus musculus
125	Becker, S. D., Bennett, M., Stewart, J. P., & Hurst, J. L. (2007). Serological survey of virus infection among wild house mice (Mus domesticus) in the UK. Laboratory animals, 41(2), 229-238.	2006	2004	United Kingdom	mixed	31	Orthopox virus	virus	4	12.9032258064516	Blood	Serology	House mouse, Mus musculus
126	Becker, S. D., Bennett, M., Stewart, J. P., & Hurst, J. L. (2007). Serological survey of virus infection among wild house mice (Mus domesticus) in the UK. Laboratory animals, 41(2), 229-238.	2006	2004	United Kingdom	rural	24	Lymphocytic choriomeningitis virus	virus	1	4.16666666666667	Blood	Serology	House mouse, Mus musculus
127	Becker, S. D., Bennett, M., Stewart, J. P., & Hurst, J. L. (2007). Serological survey of virus infection among wild house mice (Mus domesticus) in the UK. Laboratory animals, 41(2), 229-238.	2006	2004	United Kingdom	agriculture	17	Orthopox virus	virus	3	17.6470588235294	Blood	Serology	House mouse, Mus musculus
128	Becker, S. D., Bennett, M., Stewart, J. P., & Hurst, J. L. (2007). Serological survey of virus infection among wild house mice (Mus domesticus) in the UK. Laboratory animals, 41(2), 229-238.	2006	2004	United Kingdom	rural	14	Orthopox virus	virus	1	7.14285714285714	Blood	Serology	House mouse, Mus musculus
129	Khanakah, G., Kocianová, E., Vyrosteková, V., Rehacek, J., Kundi, M., & Stanek, G. (2006). Seasonal variations in detecting Borrelia burgdorferi sensu lato in rodents from north eastern Austria. Wiener Klinische Wochenschrift, 118(23-24), 754-758.	2006	1994-1997	Austria	mixed	52	Borrelia burgdorferi sensu stricto	bacteria	2	3.84615384615385	Heart	Culturing and genomic	House mouse, Mus musculus
130	Khanakah, G., Kocianová, E., Vyrosteková, V., Rehacek, J., Kundi, M., & Stanek, G. (2006). Seasonal variations in detecting Borrelia burgdorferi sensu lato in rodents from north eastern Austria. Wiener Klinische Wochenschrift, 118(23-24), 754-758.	2006	1994-1997	Austria	mixed	52	Borrelia afzelii	bacteria	5	9.61538461538462	Heart	Culturing and genomic	House mouse, Mus musculus
131	Khanakah, G., Kocianová, E., Vyrosteková, V., Rehacek, J., Kundi, M., & Stanek, G. (2006). Seasonal variations in detecting Borrelia burgdorferi sensu lato in rodents from north eastern Austria. Wiener Klinische Wochenschrift, 118(23-24), 754-758.	2006	1994-1997	Austria	mixed	52	Borrelia garinii	bacteria	0	0	Heart	Culturing and genomic	House mouse, Mus musculus
132	Hughes, J. M., Williams, R. H., Morley, E. K., Cook, D. A. N., Terry, R. S., Murphy, R. G., ... & Hide, G. (2006). The prevalence of Neospora caninum and co-infection with Toxoplasma gondii by PCR analysis in naturally occurring mammal populations. Parasitology, 132(1), 29-36.	2006	2002	United Kingdom	Urban	100	Neospora caninum	protozoa	3	3	Brain	Genomic	House mouse, Mus musculus
133	Hughes, J. M., Williams, R. H., Morley, E. K., Cook, D. A. N., Terry, R. S., Murphy, R. G., ... & Hide, G. (2006). The prevalence of Neospora caninum and co-infection with Toxoplasma gondii by PCR analysis in naturally occurring mammal populations. Parasitology, 132(1), 29-36.	2006	2002	United Kingdom	Urban	100	Toxoplasma gondii	protozoa	53	53	Brain	Genomic	House mouse, Mus musculus
134	Meerburg, B. G., Jacobs-Reitsma, W. F., Wagenaar, J. A., & Kijlstra, A. (2006). Presence of Salmonella and Campylobacter spp. in wild small mammals on organic farms. Applied and environmental microbiology, 72(1), 960-962.	2006	2004	Netherlands	agriculture	83	Salmonella enterica	bacteria	1	1.20481927710843	Intestinal content	Culturing	House mouse, Mus musculus
135	Meerburg, B. G., Jacobs-Reitsma, W. F., Wagenaar, J. A., & Kijlstra, A. (2006). Presence of Salmonella and Campylobacter spp. in wild small mammals on organic farms. Applied and environmental microbiology, 72(1), 960-962.	2006	2004	Netherlands	agriculture	83	Campylobacter spp	bacteria	8	9.63855421686747	Intestinal content	Culturing	House mouse, Mus musculus
136	Meerburg, B. G., Jacobs-Reitsma, W. F., Wagenaar, J. A., & Kijlstra, A. (2006). Presence of Salmonella and Campylobacter spp. in wild small mammals on organic farms. Applied and environmental microbiology, 72(1), 960-962.	2006	2004	Netherlands	agriculture	83	Campylobacter hyointestinalis	bacteria	1	1.20481927710843	Intestinal content	Culturing	House mouse, Mus musculus
137	Meerburg, B. G., Jacobs-Reitsma, W. F., Wagenaar, J. A., & Kijlstra, A. (2006). Presence of Salmonella and Campylobacter spp. in wild small mammals on organic farms. Applied and environmental microbiology, 72(1), 960-962.	2006	2004	Netherlands	agriculture	83	Campylobacter coli	bacteria	3	3.6144578313253	Intestinal content	Culturing	House mouse, Mus musculus
138	Meerburg, B. G., Jacobs-Reitsma, W. F., Wagenaar, J. A., & Kijlstra, A. (2006). Presence of Salmonella and Campylobacter spp. in wild small mammals on organic farms. Applied and environmental microbiology, 72(1), 960-962.	2006	2004	Netherlands	agriculture	83	Campylobacter jejuni	bacteria	3	3.6144578313253	Intestinal content	Culturing	House mouse, Mus musculus
139	Marshall, P. A., Hughes, J. M., Williams, R. H., Smith, J. E., Murphy, R. G., & Hide, G. (2004). Detection of high levels of congenital transmission of Toxoplasma gondii in natural urban populations of Mus domesticus. Parasitology, 128(1), 39-42.	2003	2002	United Kingdom	Urban	200	Toxoplasma gondii	protozoa	118	59	Brain	Genomic	House mouse, Mus musculus
140	Lledó, L., Gegúndez, I., Ruiz, E., Rodríguez, L., Bacellar, F., & Saz, J. V. (2003). Rickettsia typhi infection in wild rodents from central Spain. Annals of Tropical Medicine & Parasitology, 97(4), 411-414.	2003	2002	Spain	mixed	80	Rickettsia typhi	bacteria	14	17.5	Blood	Serology	House mouse, Mus musculus
141	Holmberg, M., Mills, J. N., McGill, S., Benjamin, G., & Ellis, B. A. (2003). Bartonella infection in sylvatic small mammals of central Sweden. Epidemiology & Infection, 130(1), 149-157.	2003	1999	Sweden	Unspecified	18	Bartonella grahamii	bacteria	1	5.55555555555556	Blood	Culturing and genomic	House mouse, Mus musculus
142	Turk, N., Milas, Z., Margaletic, J., Staresina, V., Slavica, A., Riquelme-Sertour, N., ... & Postic, D. (2003). Molecular characterization of Leptospira spp. strains isolated from small rodents in Croatia. Epidemiology & Infection, 130(1), 159-166.	2003	2000	Croatia	Unspecified	14	Leptospira borgpetersenii	bacteria	10	71.4285714285714	Kidney	Culturing and genomic	House mouse, Mus musculus
143	Turk, N., Milas, Z., Margaletic, J., Staresina, V., Slavica, A., Riquelme-Sertour, N., ... & Postic, D. (2003). Molecular characterization of Leptospira spp. strains isolated from small rodents in Croatia. Epidemiology & Infection, 130(1), 159-166.	2003	2000	Croatia	Unspecified	14	Leptospira borgpetersenii	bacteria	10	71.4285714285714	Kidney	Genomic	House mouse, Mus musculus
144	Turk, N., Milas, Z., Margaletic, J., Staresina, V., Slavica, A., Riquelme-Sertour, N., ... & Postic, D. (2003). Molecular characterization of Leptospira spp. strains isolated from small rodents in Croatia. Epidemiology & Infection, 130(1), 159-166.	2003	2000	Croatia	Unspecified	14	Leptospira kirschneri	bacteria	0	0	Kidney	Culturing and genomic	House mouse, Mus musculus
145	Turk, N., Milas, Z., Margaletic, J., Staresina, V., Slavica, A., Riquelme-Sertour, N., ... & Postic, D. (2003). Molecular characterization of Leptospira spp. strains isolated from small rodents in Croatia. Epidemiology & Infection, 130(1), 159-166.	2003	2000	Croatia	Unspecified	14	Leptospira interrogans	bacteria	0	0	Kidney	Culturing and genomic	House mouse, Mus musculus
146	Pocock, M. J. O., Searle, J. B., Betts, W. B., & White, P. C. L. (2001). Patterns of infection by Salmonella and Yersinia spp. in commensal house mouse (Mus musculus domesticus) populations. Journal of applied microbiology, 90(5), 755-760.	2001	1999	United Kingdom	agriculture	206	Salmonella spp	bacteria	0	0	Faeces	Culturing	House mouse, Mus musculus
[truncated: 2,097 more rows]
